# Supplementary material for: Bulk and Single‐Cell Transcriptome Analyses Unravel Gene Signatures of Mitochondria‐Associated Programmed Cell Death in Diabetic Foot Ulcer
Source: J Cell Mol Med. 2024 Dec 27;28(24):e70319. doi: 10.1111/jcmm.70319 (PMC11680196; doi:10.1111/jcmm.70319)
Supplement: Supplementary file 2 — Table S1. GO analyses of candidate genes. [file JCMM-28-e70319-s005.xlsx]

## Sheet: 00.go_ALL
Supplemental Table 1. GO analyses of candidate genes
ONTOLOGY	ID	Description	GeneRatio	BgRatio	pvalue	p.adjust	qvalue	geneID	Count
BP	GO:0001836	release of cytochrome c from mitochondria	45422	56/18903	4.73491e-11	2.50331e-08	1.05824e-08	BCL2/PPIF/BOK/PMAIP1/BNIP3	5
BP	GO:0046902	regulation of mitochondrial membrane permeability	45422	62/18903	8.0106e-11	2.50331e-08	1.05824e-08	BCL2/PPIF/BOK/PMAIP1/BNIP3	5
BP	GO:0090559	regulation of membrane permeability	45422	77/18903	2.43777e-10	5.07868e-08	2.14695e-08	BCL2/PPIF/BOK/PMAIP1/BNIP3	5
BP	GO:0008637	apoptotic mitochondrial changes	45422	108/18903	1.36593e-09	2.13427e-07	9.02234e-08	BCL2/PPIF/BOK/PMAIP1/BNIP3	5
BP	GO:0007006	mitochondrial membrane organization	45422	120/18903	2.32913e-09	2.91141e-07	1.23076e-07	BCL2/PPIF/BOK/PMAIP1/BNIP3	5
BP	GO:0006839	mitochondrial transport	45422	189/18903	2.29318e-08	2.38873e-06	1.00981e-06	BCL2/PPIF/BOK/PMAIP1/BNIP3	5
BP	GO:0051881	regulation of mitochondrial membrane potential	45392	70/18903	3.56021e-08	3.17876e-06	1.34378e-06	BCL2/BOK/PMAIP1/BNIP3	4
BP	GO:0010822	positive regulation of mitochondrion organization	45392	76/18903	4.97406e-08	3.88599e-06	1.64275e-06	PPIF/BOK/PMAIP1/BNIP3	4
BP	GO:0097193	intrinsic apoptotic signaling pathway	45422	298/18903	2.22428e-07	1.54464e-05	6.52977e-06	BCL2/PPIF/BOK/PMAIP1/BNIP3	5
BP	GO:0090200	positive regulation of release of cytochrome c from mitochondria	45361	27/18903	3.09769e-07	1.93606e-05	8.18444e-06	PPIF/PMAIP1/BNIP3	3
BP	GO:0010821	regulation of mitochondrion organization	45392	150/18903	7.70806e-07	4.37958e-05	1.85141e-05	PPIF/BOK/PMAIP1/BNIP3	4
BP	GO:2001242	regulation of intrinsic apoptotic signaling pathway	45392	172/18903	1.33202e-06	6.71144e-05	2.83717e-05	BCL2/PPIF/BOK/PMAIP1	4
BP	GO:1902686	mitochondrial outer membrane permeabilization involved in programmed cell death	45361	44/18903	1.39598e-06	6.71144e-05	2.83717e-05	PPIF/BOK/BNIP3	3
BP	GO:0035794	positive regulation of mitochondrial membrane permeability	45361	47/18903	1.70771e-06	7.11547e-05	3.00797e-05	PPIF/BOK/BNIP3	3
BP	GO:0090199	regulation of release of cytochrome c from mitochondria	45361	47/18903	1.70771e-06	7.11547e-05	3.00797e-05	PPIF/PMAIP1/BNIP3	3
BP	GO:0010823	negative regulation of mitochondrion organization	45361	52/18903	2.32427e-06	8.07037e-05	3.41164e-05	PPIF/BOK/BNIP3	3
BP	GO:0010939	regulation of necrotic cell death	45361	52/18903	2.32427e-06	8.07037e-05	3.41164e-05	PPIF/BOK/BNIP3	3
BP	GO:1905710	positive regulation of membrane permeability	45361	52/18903	2.32427e-06	8.07037e-05	3.41164e-05	PPIF/BOK/BNIP3	3
BP	GO:0070059	intrinsic apoptotic signaling pathway in response to endoplasmic reticulum stress	45361	63/18903	4.16366e-06	0.000136963	5.78992e-05	BCL2/BOK/PMAIP1	3
BP	GO:0070265	necrotic cell death	45361	72/18903	6.23756e-06	0.000194924	8.24015e-05	PPIF/BOK/BNIP3	3
BP	GO:0072332	intrinsic apoptotic signaling pathway by p53 class mediator	45361	81/18903	8.90103e-06	0.000264912	0.000111988	BCL2/BOK/PMAIP1	3
BP	GO:1902237	positive regulation of endoplasmic reticulum stress-induced intrinsic apoptotic signaling pathway	45332	10/18903	1.13093e-05	0.000321287	0.00013582	BOK/PMAIP1	2
BP	GO:0010917	negative regulation of mitochondrial membrane potential	45332	11/18903	1.38186e-05	0.000359859	0.000152126	PMAIP1/BNIP3	2
BP	GO:0045837	negative regulation of membrane potential	45332	11/18903	1.38186e-05	0.000359859	0.000152126	PMAIP1/BNIP3	2
BP	GO:2001233	regulation of apoptotic signaling pathway	45392	374/18903	2.88178e-05	0.000720445	0.000304559	BCL2/PPIF/BOK/PMAIP1	4
BP	GO:0042542	response to hydrogen peroxide	45361	130/18903	3.68176e-05	0.000885038	0.000374138	BCL2/PPIF/BNIP3	3
BP	GO:0051900	regulation of mitochondrial depolarization	45332	18/18903	3.83649e-05	0.000888077	0.000375423	BCL2/BOK	2
BP	GO:0035795	negative regulation of mitochondrial membrane permeability	45332	20/18903	4.76158e-05	0.0010262	0.000433814	BOK/BNIP3	2
BP	GO:0051882	mitochondrial depolarization	45332	20/18903	4.76158e-05	0.0010262	0.000433814	BCL2/BOK	2
BP	GO:0042391	regulation of membrane potential	45392	431/18903	5.01924e-05	0.00103971	0.000439524	BCL2/BOK/PMAIP1/BNIP3	4
BP	GO:0006979	response to oxidative stress	45392	434/18903	5.15696e-05	0.00103971	0.000439524	BCL2/LIAS/PPIF/BNIP3	4
BP	GO:0071456	cellular response to hypoxia	45361	151/18903	5.75472e-05	0.00112397	0.000475143	BCL2/PMAIP1/BNIP3	3
BP	GO:1905709	negative regulation of membrane permeability	45332	23/18903	6.33506e-05	0.00119982	0.000507209	BOK/BNIP3	2
BP	GO:0036294	cellular response to decreased oxygen levels	45361	159/18903	6.7105e-05	0.00123355	0.000521466	BCL2/PMAIP1/BNIP3	3
BP	GO:0072331	signal transduction by p53 class mediator	45361	173/18903	8.62336e-05	0.00153988	0.000650966	BCL2/BOK/PMAIP1	3
BP	GO:0071453	cellular response to oxygen levels	45361	175/18903	8.92271e-05	0.00154908	0.000654854	BCL2/PMAIP1/BNIP3	3
BP	GO:0009060	aerobic respiration	45361	194/18903	0.000121122	0.00198529	0.000839255	DLAT/PPIF/BNIP3	3
BP	GO:1902235	regulation of endoplasmic reticulum stress-induced intrinsic apoptotic signaling pathway	45332	32/18903	0.000123882	0.00198529	0.000839255	BOK/PMAIP1	2
BP	GO:1903715	regulation of aerobic respiration	45332	32/18903	0.000123882	0.00198529	0.000839255	PPIF/BNIP3	2
BP	GO:0000302	response to reactive oxygen species	45361	204/18903	0.000140549	0.00219607	0.000928361	BCL2/PPIF/BNIP3	3
BP	GO:1905898	positive regulation of response to endoplasmic reticulum stress	45332	35/18903	0.000148483	0.00226346	0.000956847	BOK/PMAIP1	2
BP	GO:0097345	mitochondrial outer membrane permeabilization	45332	36/18903	0.000157173	0.00233888	0.000988731	BOK/BNIP3	2
BP	GO:0097191	extrinsic apoptotic signaling pathway	45361	224/18903	0.000185281	0.00269303	0.00113844	BCL2/BOK/PMAIP1	3
BP	GO:2001234	negative regulation of apoptotic signaling pathway	45361	233/18903	0.000208108	0.00285159	0.00120547	BCL2/PPIF/BOK	3
BP	GO:0072593	reactive oxygen species metabolic process	45361	235/18903	0.000213417	0.00285159	0.00120547	BCL2/PMAIP1/BNIP3	3
BP	GO:0043029	T cell homeostasis	45332	42/18903	0.000214439	0.00285159	0.00120547	BCL2/PMAIP1	2
BP	GO:1902110	positive regulation of mitochondrial membrane permeability involved in apoptotic process	45332	42/18903	0.000214439	0.00285159	0.00120547	BOK/BNIP3	2
BP	GO:0045333	cellular respiration	45361	240/18903	0.000227075	0.0029567	0.00124991	DLAT/PPIF/BNIP3	3
BP	GO:0003254	regulation of membrane depolarization	45332	45/18903	0.000246359	0.00314233	0.00132838	BCL2/BOK	2
BP	GO:0070266	necroptotic process	45332	46/18903	0.000257485	0.00321856	0.0013606	PPIF/BOK	2
BP	GO:0051402	neuron apoptotic process	45361	255/18903	0.00027143	0.00332176	0.00140423	BCL2/BOK/BNIP3	3
BP	GO:0034976	response to endoplasmic reticulum stress	45361	261/18903	0.000290635	0.00332176	0.00140423	BCL2/BOK/PMAIP1	3
BP	GO:0043457	regulation of cellular respiration	45332	49/18903	0.000292314	0.00332176	0.00140423	PPIF/BNIP3	2
BP	GO:1902108	regulation of mitochondrial membrane permeability involved in apoptotic process	45332	49/18903	0.000292314	0.00332176	0.00140423	BOK/BNIP3	2
BP	GO:2000378	negative regulation of reactive oxygen species metabolic process	45332	49/18903	0.000292314	0.00332176	0.00140423	BCL2/BNIP3	2
BP	GO:0097300	programmed necrotic cell death	45332	53/18903	0.000342138	0.00381851	0.00161422	PPIF/BOK	2
BP	GO:0042149	cellular response to glucose starvation	45332	54/18903	0.000355197	0.00389471	0.00164644	BCL2/PMAIP1	2
BP	GO:0002931	response to ischemia	45332	55/18903	0.000368497	0.00394479	0.00166761	BCL2/PPIF	2
BP	GO:0006874	cellular calcium ion homeostasis	45361	284/18903	0.000372388	0.00394479	0.00166761	BCL2/BOK/BNIP3	3
BP	GO:0034599	cellular response to oxidative stress	45361	288/18903	0.000387968	0.00404134	0.00170842	BCL2/PPIF/BNIP3	3
BP	GO:0001666	response to hypoxia	45361	296/18903	0.000420383	0.0043072	0.00182081	BCL2/PMAIP1/BNIP3	3
BP	GO:0051607	defense response to virus	45361	304/18903	0.000454501	0.00455246	0.00192449	BCL2/PMAIP1/BNIP3	3
BP	GO:0140546	defense response to symbiont	45361	305/18903	0.000458888	0.00455246	0.00192449	BCL2/PMAIP1/BNIP3	3
BP	GO:0036293	response to decreased oxygen levels	45361	309/18903	0.000476708	0.00457894	0.00193569	BCL2/PMAIP1/BNIP3	3
BP	GO:0055074	calcium ion homeostasis	45361	309/18903	0.000476708	0.00457894	0.00193569	BCL2/BOK/BNIP3	3
BP	GO:2001244	positive regulation of intrinsic apoptotic signaling pathway	45332	63/18903	0.000483536	0.00457894	0.00193569	BOK/PMAIP1	2
BP	GO:0072503	cellular divalent inorganic cation homeostasis	45361	323/18903	0.000542583	0.00506141	0.00213964	BCL2/BOK/BNIP3	3
BP	GO:0038034	signal transduction in absence of ligand	45332	68/18903	0.000563206	0.0050666	0.00214184	BCL2/BOK	2
BP	GO:0097192	extrinsic apoptotic signaling pathway in absence of ligand	45332	68/18903	0.000563206	0.0050666	0.00214184	BCL2/BOK	2
BP	GO:0071496	cellular response to external stimulus	45361	328/18903	0.000567459	0.0050666	0.00214184	BCL2/PMAIP1/BNIP3	3
BP	GO:0002260	lymphocyte homeostasis	45332	69/18903	0.000579855	0.00510435	0.0021578	BCL2/PMAIP1	2
BP	GO:0015980	energy derivation by oxidation of organic compounds	45361	333/18903	0.000593058	0.00514808	0.00217628	DLAT/PPIF/BNIP3	3
BP	GO:0070482	response to oxygen levels	45361	337/18903	0.000614066	0.00525741	0.0022225	BCL2/PMAIP1/BNIP3	3
BP	GO:0010506	regulation of autophagy	45361	344/18903	0.000651971	0.00547921	0.00231627	BCL2/BOK/BNIP3	3
BP	GO:0062197	cellular response to chemical stress	45361	345/18903	0.000657506	0.00547921	0.00231627	BCL2/PPIF/BNIP3	3
BP	GO:0072507	divalent inorganic cation homeostasis	45361	356/18903	0.000720396	0.00585698	0.00247596	BCL2/BOK/BNIP3	3
BP	GO:0006919	activation of cysteine-type endopeptidase activity involved in apoptotic process	45332	77/18903	0.00072158	0.00585698	0.00247596	BOK/PMAIP1	2
BP	GO:0010038	response to metal ion	45361	360/18903	0.000744189	0.00596305	0.0025208	BCL2/PPIF/BNIP3	3
BP	GO:0010639	negative regulation of organelle organization	45361	366/18903	0.000780816	0.00617734	0.00261139	PPIF/BOK/BNIP3	3
BP	GO:0070997	neuron death	45361	368/18903	0.000793277	0.00619747	0.0026199	BCL2/BOK/BNIP3	3
BP	GO:1905897	regulation of response to endoplasmic reticulum stress	45332	82/18903	0.000817836	0.00631046	0.00266767	BOK/PMAIP1	2
BP	GO:0051899	membrane depolarization	45332	84/18903	0.000857985	0.00653952	0.00276449	BCL2/BOK	2
BP	GO:0008625	extrinsic apoptotic signaling pathway via death domain receptors	45332	85/18903	0.000878411	0.00661454	0.00279621	BCL2/PMAIP1	2
BP	GO:0048678	response to axon injury	45332	89/18903	0.000962458	0.00716115	0.00302728	BCL2/BNIP3	2
BP	GO:0070301	cellular response to hydrogen peroxide	45332	93/18903	0.00105024	0.00772237	0.00326453	PPIF/BNIP3	2
BP	GO:0009615	response to virus	45361	409/18903	0.0010775	0.00783065	0.0033103	BCL2/PMAIP1/BNIP3	3
BP	GO:0006875	cellular metal ion homeostasis	45361	420/18903	0.00116342	0.00835793	0.0035332	BCL2/BOK/BNIP3	3
BP	GO:0001776	leukocyte homeostasis	45332	100/18903	0.00121282	0.00851698	0.00360044	BCL2/PMAIP1	2
BP	GO:0048709	oligodendrocyte differentiation	45332	100/18903	0.00121282	0.00851698	0.00360044	BOK/BNIP3	2
BP	GO:2001243	negative regulation of intrinsic apoptotic signaling pathway	45332	101/18903	0.00123697	0.00859007	0.00363134	BCL2/PPIF	2
BP	GO:0008630	intrinsic apoptotic signaling pathway in response to DNA damage	45332	102/18903	0.00126135	0.00866314	0.00366223	BCL2/BOK	2
BP	GO:1901796	regulation of signal transduction by p53 class mediator	45332	105/18903	0.00133589	0.00907532	0.00383647	BCL2/PMAIP1	2
BP	GO:1904063	negative regulation of cation transmembrane transport	45332	109/18903	0.00143849	0.00966728	0.00408671	BCL2/PPIF	2
BP	GO:1904035	regulation of epithelial cell apoptotic process	45332	110/18903	0.00146472	0.0097388	0.00411695	BCL2/BOK	2
BP	GO:0034766	negative regulation of ion transmembrane transport	45332	115/18903	0.00159928	0.0105216	0.00444785	BCL2/PPIF	2
BP	GO:0031667	response to nutrient levels	45361	474/18903	0.00164853	0.0107326	0.00453707	BCL2/PMAIP1/BNIP3	3
BP	GO:0043280	positive regulation of cysteine-type endopeptidase activity involved in apoptotic process	45332	125/18903	0.0018855	0.0121488	0.00513576	BOK/PMAIP1	2
BP	GO:0030003	cellular cation homeostasis	45361	499/18903	0.00191052	0.0121844	0.0051508	BCL2/BOK/BNIP3	3
BP	GO:0043467	regulation of generation of precursor metabolites and energy	45332	134/18903	0.00216246	0.0136519	0.00577115	PPIF/BNIP3	2
BP	GO:2001235	positive regulation of apoptotic signaling pathway	45332	135/18903	0.00219436	0.0137147	0.00579772	BOK/PMAIP1	2
BP	GO:1904019	epithelial cell apoptotic process	45332	137/18903	0.00225883	0.0139779	0.00590897	BCL2/BOK	2
BP	GO:2001056	positive regulation of cysteine-type endopeptidase activity	45332	143/18903	0.0024576	0.0150589	0.00636593	BOK/PMAIP1	2
BP	GO:0008584	male gonad development	45332	147/18903	0.00259458	0.0156511	0.00661629	BCL2/BOK	2
BP	GO:0044272	sulfur compound biosynthetic process	45332	148/18903	0.00262938	0.0156511	0.00661629	DLAT/LIAS	2
BP	GO:0046546	development of primary male sexual characteristics	45332	148/18903	0.00262938	0.0156511	0.00661629	BCL2/BOK	2
BP	GO:2000377	regulation of reactive oxygen species metabolic process	45332	149/18903	0.0026644	0.0157099	0.00664116	BCL2/BNIP3	2
BP	GO:0034614	cellular response to reactive oxygen species	45332	150/18903	0.00269965	0.015769	0.00666612	PPIF/BNIP3	2
BP	GO:0034763	negative regulation of transmembrane transport	45332	154/18903	0.00284283	0.0163006	0.00689088	BCL2/PPIF	2
BP	GO:0043524	negative regulation of neuron apoptotic process	45332	154/18903	0.00284283	0.0163006	0.00689088	BCL2/BOK	2
BP	GO:2001236	regulation of extrinsic apoptotic signaling pathway	45332	155/18903	0.00287918	0.016359	0.00691554	BCL2/PMAIP1	2
BP	GO:0043271	negative regulation of ion transport	45332	167/18903	0.00333249	0.018764	0.00793224	BCL2/PPIF	2
BP	GO:0046661	male sex differentiation	45332	171/18903	0.00349059	0.0194787	0.00823438	BCL2/BOK	2
BP	GO:0010950	positive regulation of endopeptidase activity	45332	174/18903	0.00361145	0.0199748	0.00844409	BOK/PMAIP1	2
BP	GO:0009267	cellular response to starvation	45332	175/18903	0.00365217	0.0200228	0.00846439	BCL2/PMAIP1	2
BP	GO:0006006	glucose metabolic process	45332	188/18903	0.00420115	0.0228323	0.00965207	DLAT/PMAIP1	2
BP	GO:0010952	positive regulation of peptidase activity	45332	194/18903	0.00446675	0.0240666	0.0101738	BOK/PMAIP1	2
BP	GO:0071248	cellular response to metal ion	45332	198/18903	0.00464808	0.0248295	0.0104963	PPIF/BNIP3	2
BP	GO:0043281	regulation of cysteine-type endopeptidase activity involved in apoptotic process	45332	205/18903	0.00497356	0.026343	0.0111362	BOK/PMAIP1	2
BP	GO:0042594	response to starvation	45332	211/18903	0.00526077	0.0270433	0.0114322	BCL2/PMAIP1	2
BP	GO:0015851	nucleobase transport	45301	10/18903	0.00527884	0.0270433	0.0114322	VDAC3	1
BP	GO:0032025	response to cobalt ion	45301	10/18903	0.00527884	0.0270433	0.0114322	BNIP3	1
BP	GO:0043653	mitochondrial fragmentation involved in apoptotic process	45301	10/18903	0.00527884	0.0270433	0.0114322	BNIP3	1
BP	GO:0043523	regulation of neuron apoptotic process	45332	218/18903	0.00560538	0.0276973	0.0117087	BCL2/BOK	2
BP	GO:1901215	negative regulation of neuron death	45332	218/18903	0.00560538	0.0276973	0.0117087	BCL2/BOK	2
BP	GO:0006086	acetyl-CoA biosynthetic process from pyruvate	45301	11/18903	0.00580535	0.0276973	0.0117087	DLAT	1
BP	GO:0021548	pons development	45301	11/18903	0.00580535	0.0276973	0.0117087	BCL2	1
BP	GO:0048742	regulation of skeletal muscle fiber development	45301	11/18903	0.00580535	0.0276973	0.0117087	BCL2	1
BP	GO:0051561	positive regulation of mitochondrial calcium ion concentration	45301	11/18903	0.00580535	0.0276973	0.0117087	BNIP3	1
BP	GO:1901856	negative regulation of cellular respiration	45301	11/18903	0.00580535	0.0276973	0.0117087	PPIF	1
BP	GO:1903897	regulation of PERK-mediated unfolded protein response	45301	11/18903	0.00580535	0.0276973	0.0117087	BOK	1
BP	GO:2000672	negative regulation of motor neuron apoptotic process	45301	11/18903	0.00580535	0.0276973	0.0117087	BCL2	1
BP	GO:0010001	glial cell differentiation	45332	227/18903	0.00606344	0.0287095	0.0121366	BOK/BNIP3	2
BP	GO:0019318	hexose metabolic process	45332	229/18903	0.00616751	0.0287664	0.0121606	DLAT/PMAIP1	2
BP	GO:0071241	cellular response to inorganic substance	45332	229/18903	0.00616751	0.0287664	0.0121606	PPIF/BNIP3	2
BP	GO:0031669	cellular response to nutrient levels	45332	231/18903	0.00627241	0.028885	0.0122108	BCL2/PMAIP1	2
BP	GO:0010635	regulation of mitochondrial fusion	45301	12/18903	0.0063316	0.028885	0.0122108	BNIP3	1
BP	GO:1901030	positive regulation of mitochondrial outer membrane permeabilization involved in apoptotic signaling pathway	45301	12/18903	0.0063316	0.028885	0.0122108	BOK	1
BP	GO:0008406	gonad development	45332	233/18903	0.00637812	0.0288864	0.0122114	BCL2/BOK	2
BP	GO:2000116	regulation of cysteine-type endopeptidase activity	45332	235/18903	0.00648466	0.0291577	0.012326	BOK/PMAIP1	2
BP	GO:0045137	development of primary sexual characteristics	45332	238/18903	0.00664601	0.0293562	0.0124099	BCL2/BOK	2
BP	GO:0051481	negative regulation of cytosolic calcium ion concentration	45301	13/18903	0.0068576	0.0293562	0.0124099	BCL2	1
BP	GO:0097048	dendritic cell apoptotic process	45301	13/18903	0.0068576	0.0293562	0.0124099	BCL2	1
BP	GO:1900103	positive regulation of endoplasmic reticulum unfolded protein response	45301	13/18903	0.0068576	0.0293562	0.0124099	BOK	1
BP	GO:1901029	negative regulation of mitochondrial outer membrane permeabilization involved in apoptotic signaling pathway	45301	13/18903	0.0068576	0.0293562	0.0124099	BOK	1
BP	GO:1903599	positive regulation of autophagy of mitochondrion	45301	13/18903	0.0068576	0.0293562	0.0124099	BNIP3	1
BP	GO:2000668	regulation of dendritic cell apoptotic process	45301	13/18903	0.0068576	0.0293562	0.0124099	BCL2	1
BP	GO:0005996	monosaccharide metabolic process	45332	248/18903	0.0071971	0.0305602	0.0129189	DLAT/PMAIP1	2
BP	GO:0043374	CD8-positive, alpha-beta T cell differentiation	45301	14/18903	0.00738335	0.0305602	0.0129189	BCL2	1
BP	GO:0048070	regulation of developmental pigmentation	45301	14/18903	0.00738335	0.0305602	0.0129189	BCL2	1
BP	GO:0120305	regulation of pigmentation	45301	14/18903	0.00738335	0.0305602	0.0129189	BCL2	1
BP	GO:1902043	positive regulation of extrinsic apoptotic signaling pathway via death domain receptors	45301	14/18903	0.00738335	0.0305602	0.0129189	PMAIP1	1
BP	GO:0002903	negative regulation of B cell apoptotic process	45301	15/18903	0.00790885	0.0318905	0.0134813	BCL2	1
BP	GO:0033689	negative regulation of osteoblast proliferation	45301	15/18903	0.00790885	0.0318905	0.0134813	BCL2	1
BP	GO:1902166	negative regulation of intrinsic apoptotic signaling pathway in response to DNA damage by p53 class mediator	45301	15/18903	0.00790885	0.0318905	0.0134813	BCL2	1
BP	GO:2000671	regulation of motor neuron apoptotic process	45301	15/18903	0.00790885	0.0318905	0.0134813	BCL2	1
BP	GO:0031668	cellular response to extracellular stimulus	45332	262/18903	0.00800264	0.0320619	0.0135537	BCL2/PMAIP1	2
BP	GO:0043517	positive regulation of DNA damage response, signal transduction by p53 class mediator	45301	16/18903	0.0084341	0.0335752	0.0141935	PMAIP1	1
BP	GO:0010224	response to UV-B	45301	17/18903	0.0089591	0.0352166	0.0148873	BCL2	1
BP	GO:1902165	regulation of intrinsic apoptotic signaling pathway in response to DNA damage by p53 class mediator	45301	17/18903	0.0089591	0.0352166	0.0148873	BCL2	1
BP	GO:0006085	acetyl-CoA biosynthetic process	45301	18/18903	0.00948385	0.0361427	0.0152789	DLAT	1
BP	GO:0010522	regulation of calcium ion transport into cytosol	45301	18/18903	0.00948385	0.0361427	0.0152789	BCL2	1
BP	GO:0033033	negative regulation of myeloid cell apoptotic process	45301	18/18903	0.00948385	0.0361427	0.0152789	BCL2	1
BP	GO:0036499	PERK-mediated unfolded protein response	45301	18/18903	0.00948385	0.0361427	0.0152789	BOK	1
BP	GO:2000811	negative regulation of anoikis	45301	18/18903	0.00948385	0.0361427	0.0152789	BCL2	1
BP	GO:0007548	sex differentiation	45332	288/18903	0.00960232	0.0363724	0.015376	BCL2/BOK	2
BP	GO:0022898	regulation of transmembrane transporter activity	45332	291/18903	0.00979545	0.0368805	0.0155907	BCL2/PPIF	2
BP	GO:0010663	positive regulation of striated muscle cell apoptotic process	45301	19/18903	0.0100083	0.0372334	0.0157399	BNIP3	1
BP	GO:0010666	positive regulation of cardiac muscle cell apoptotic process	45301	19/18903	0.0100083	0.0372334	0.0157399	BNIP3	1
BP	GO:0048872	homeostasis of number of cells	45332	296/18903	0.0101212	0.0374306	0.0158233	BCL2/PMAIP1	2
BP	GO:0010940	positive regulation of necrotic cell death	45301	20/18903	0.0105326	0.0379779	0.0160547	BNIP3	1
BP	GO:0048643	positive regulation of skeletal muscle tissue development	45301	20/18903	0.0105326	0.0379779	0.0160547	BCL2	1
BP	GO:0055093	response to hyperoxia	45301	20/18903	0.0105326	0.0379779	0.0160547	BNIP3	1
BP	GO:0071243	cellular response to arsenic-containing substance	45301	20/18903	0.0105326	0.0379779	0.0160547	PPIF	1
BP	GO:0048608	reproductive structure development	45332	306/18903	0.0107873	0.0379779	0.0160547	BCL2/BOK	2
BP	GO:0009083	branched-chain amino acid catabolic process	45301	21/18903	0.0110566	0.0379779	0.0160547	DBT	1
BP	GO:0060546	negative regulation of necroptotic process	45301	21/18903	0.0110566	0.0379779	0.0160547	BOK	1
BP	GO:0090141	positive regulation of mitochondrial fission	45301	21/18903	0.0110566	0.0379779	0.0160547	BNIP3	1
BP	GO:0090201	negative regulation of release of cytochrome c from mitochondria	45301	21/18903	0.0110566	0.0379779	0.0160547	PPIF	1
BP	GO:0097049	motor neuron apoptotic process	45301	21/18903	0.0110566	0.0379779	0.0160547	BCL2	1
BP	GO:1903429	regulation of cell maturation	45301	21/18903	0.0110566	0.0379779	0.0160547	BCL2	1
BP	GO:0042063	gliogenesis	45332	310/18903	0.0110592	0.0379779	0.0160547	BOK/BNIP3	2
BP	GO:0061458	reproductive system development	45332	310/18903	0.0110592	0.0379779	0.0160547	BCL2/BOK	2
BP	GO:2001020	regulation of response to DNA damage stimulus	45332	312/18903	0.0111962	0.0382385	0.0161648	BCL2/PMAIP1	2
BP	GO:0002902	regulation of B cell apoptotic process	45301	22/18903	0.0115803	0.0389124	0.0164497	BCL2	1
BP	GO:0032780	negative regulation of ATP-dependent activity	45301	22/18903	0.0115803	0.0389124	0.0164497	PPIF	1
BP	GO:0062099	negative regulation of programmed necrotic cell death	45301	22/18903	0.0115803	0.0389124	0.0164497	BOK	1
BP	GO:0002082	regulation of oxidative phosphorylation	45301	23/18903	0.0121038	0.0396129	0.0167458	PPIF	1
BP	GO:0002363	alpha-beta T cell lineage commitment	45301	23/18903	0.0121038	0.0396129	0.0167458	BCL2	1
BP	GO:0010155	regulation of proton transport	45301	23/18903	0.0121038	0.0396129	0.0167458	PPIF	1
BP	GO:1902254	negative regulation of intrinsic apoptotic signaling pathway by p53 class mediator	45301	23/18903	0.0121038	0.0396129	0.0167458	BCL2	1
BP	GO:1901214	regulation of neuron death	45332	325/18903	0.0121057	0.0396129	0.0167458	BCL2/BOK	2
BP	GO:0032409	regulation of transporter activity	45332	326/18903	0.012177	0.0396387	0.0167567	BCL2/PPIF	2
BP	GO:0002320	lymphoid progenitor cell differentiation	45301	24/18903	0.0126271	0.0400606	0.0169351	BCL2	1
BP	GO:0010623	programmed cell death involved in cell development	45301	24/18903	0.0126271	0.0400606	0.0169351	BCL2	1
BP	GO:0043369	CD4-positive or CD8-positive, alpha-beta T cell lineage commitment	45301	24/18903	0.0126271	0.0400606	0.0169351	BCL2	1
BP	GO:0070233	negative regulation of T cell apoptotic process	45301	24/18903	0.0126271	0.0400606	0.0169351	BCL2	1
BP	GO:1901863	positive regulation of muscle tissue development	45301	24/18903	0.0126271	0.0400606	0.0169351	BCL2	1
BP	GO:0060562	epithelial tube morphogenesis	45332	335/18903	0.012827	0.0400917	0.0169483	BCL2/LIAS	2
BP	GO:0051604	protein maturation	45332	336/18903	0.0129002	0.0400917	0.0169483	LIAS/LIPT1	2
BP	GO:0006790	sulfur compound metabolic process	45332	338/18903	0.0130471	0.0400917	0.0169483	DLAT/LIAS	2
BP	GO:0006582	melanin metabolic process	45301	25/18903	0.0131501	0.0400917	0.0169483	BCL2	1
BP	GO:0032469	endoplasmic reticulum calcium ion homeostasis	45301	25/18903	0.0131501	0.0400917	0.0169483	BCL2	1
BP	GO:0051560	mitochondrial calcium ion homeostasis	45301	25/18903	0.0131501	0.0400917	0.0169483	BNIP3	1
BP	GO:1901028	regulation of mitochondrial outer membrane permeabilization involved in apoptotic signaling pathway	45301	25/18903	0.0131501	0.0400917	0.0169483	BOK	1
BP	GO:2000209	regulation of anoikis	45301	25/18903	0.0131501	0.0400917	0.0169483	BCL2	1
BP	GO:0030318	melanocyte differentiation	45301	26/18903	0.0136728	0.0414831	0.0175365	BCL2	1
BP	GO:0001783	B cell apoptotic process	45301	27/18903	0.0141953	0.0420478	0.0177752	BCL2	1
BP	GO:0009081	branched-chain amino acid metabolic process	45301	27/18903	0.0141953	0.0420478	0.0177752	DBT	1
BP	GO:0036037	CD8-positive, alpha-beta T cell activation	45301	27/18903	0.0141953	0.0420478	0.0177752	BCL2	1
BP	GO:0036296	response to increased oxygen levels	45301	27/18903	0.0141953	0.0420478	0.0177752	BNIP3	1
BP	GO:0048641	regulation of skeletal muscle tissue development	45301	27/18903	0.0141953	0.0420478	0.0177752	BCL2	1
BP	GO:0032104	regulation of response to extracellular stimulus	45301	28/18903	0.0147176	0.0429836	0.0181708	BCL2	1
BP	GO:0032107	regulation of response to nutrient levels	45301	28/18903	0.0147176	0.0429836	0.0181708	BCL2	1
BP	GO:0060547	negative regulation of necrotic cell death	45301	28/18903	0.0147176	0.0429836	0.0181708	BOK	1
BP	GO:0006921	cellular component disassembly involved in execution phase of apoptosis	45301	29/18903	0.0152396	0.043492	0.0183857	BOK	1
BP	GO:0008053	mitochondrial fusion	45301	29/18903	0.0152396	0.043492	0.0183857	BNIP3	1
BP	GO:0048873	homeostasis of number of cells within a tissue	45301	29/18903	0.0152396	0.043492	0.0183857	BCL2	1
BP	GO:0060402	calcium ion transport into cytosol	45301	29/18903	0.0152396	0.043492	0.0183857	BCL2	1
BP	GO:1900117	regulation of execution phase of apoptosis	45301	29/18903	0.0152396	0.043492	0.0183857	BOK	1
BP	GO:0045862	positive regulation of proteolysis	45332	372/18903	0.0156571	0.0437816	0.0185081	BOK/PMAIP1	2
BP	GO:0002360	T cell lineage commitment	45301	30/18903	0.0157614	0.0437816	0.0185081	BCL2	1
BP	GO:0090140	regulation of mitochondrial fission	45301	30/18903	0.0157614	0.0437816	0.0185081	BNIP3	1
BP	GO:1900101	regulation of endoplasmic reticulum unfolded protein response	45301	30/18903	0.0157614	0.0437816	0.0185081	BOK	1
BP	GO:1901798	positive regulation of signal transduction by p53 class mediator	45301	30/18903	0.0157614	0.0437816	0.0185081	PMAIP1	1
BP	GO:1902230	negative regulation of intrinsic apoptotic signaling pathway in response to DNA damage	45301	30/18903	0.0157614	0.0437816	0.0185081	BCL2	1
BP	GO:0000413	protein peptidyl-prolyl isomerization	45301	31/18903	0.0162829	0.0440554	0.0186238	PPIF	1
BP	GO:0006099	tricarboxylic acid cycle	45301	31/18903	0.0162829	0.0440554	0.0186238	DLAT	1
BP	GO:0010039	response to iron ion	45301	31/18903	0.0162829	0.0440554	0.0186238	BCL2	1
BP	GO:0031069	hair follicle morphogenesis	45301	31/18903	0.0162829	0.0440554	0.0186238	BCL2	1
BP	GO:0033688	regulation of osteoblast proliferation	45301	31/18903	0.0162829	0.0440554	0.0186238	BCL2	1
BP	GO:0040018	positive regulation of multicellular organism growth	45301	31/18903	0.0162829	0.0440554	0.0186238	BCL2	1
BP	GO:0046685	response to arsenic-containing substance	45301	32/18903	0.0168041	0.0450754	0.019055	PPIF	1
BP	GO:0060544	regulation of necroptotic process	45301	32/18903	0.0168041	0.0450754	0.019055	BOK	1
BP	GO:0001782	B cell homeostasis	45301	33/18903	0.0173251	0.0456886	0.0193143	BCL2	1
BP	GO:0006084	acetyl-CoA metabolic process	45301	33/18903	0.0173251	0.0456886	0.0193143	DLAT	1
BP	GO:0033032	regulation of myeloid cell apoptotic process	45301	33/18903	0.0173251	0.0456886	0.0193143	BCL2	1
BP	GO:1902253	regulation of intrinsic apoptotic signaling pathway by p53 class mediator	45301	33/18903	0.0173251	0.0456886	0.0193143	BCL2	1
BP	GO:1904062	regulation of cation transmembrane transport	45332	394/18903	0.0174576	0.0458444	0.0193801	BCL2/PPIF	2
BP	GO:1901797	negative regulation of signal transduction by p53 class mediator	45301	34/18903	0.0178459	0.0466626	0.019726	BCL2	1
BP	GO:0010661	positive regulation of muscle cell apoptotic process	45301	35/18903	0.0183664	0.0466626	0.019726	BNIP3	1
BP	GO:0043276	anoikis	45301	35/18903	0.0183664	0.0466626	0.019726	BCL2	1
BP	GO:0048730	epidermis morphogenesis	45301	35/18903	0.0183664	0.0466626	0.019726	BCL2	1
BP	GO:0060218	hematopoietic stem cell differentiation	45301	35/18903	0.0183664	0.0466626	0.019726	BCL2	1
BP	GO:0062098	regulation of programmed necrotic cell death	45301	35/18903	0.0183664	0.0466626	0.019726	BOK	1
BP	GO:1901099	negative regulation of signal transduction in absence of ligand	45301	35/18903	0.0183664	0.0466626	0.019726	BCL2	1
BP	GO:2001240	negative regulation of extrinsic apoptotic signaling pathway in absence of ligand	45301	35/18903	0.0183664	0.0466626	0.019726	BCL2	1
BP	GO:0033687	osteoblast proliferation	45301	36/18903	0.0188867	0.0472167	0.0199602	BCL2	1
BP	GO:0043243	positive regulation of protein-containing complex disassembly	45301	36/18903	0.0188867	0.0472167	0.0199602	BNIP3	1
BP	GO:0048536	spleen development	45301	36/18903	0.0188867	0.0472167	0.0199602	BCL2	1
BP	GO:1903146	regulation of autophagy of mitochondrion	45301	36/18903	0.0188867	0.0472167	0.0199602	BNIP3	1
BP	GO:0018205	peptidyl-lysine modification	45332	414/18903	0.0191686	0.0477306	0.0201775	LIAS/LIPT1	2
BP	GO:0001662	behavioral fear response	45301	37/18903	0.0194067	0.0477527	0.0201868	BCL2	1
BP	GO:0050931	pigment cell differentiation	45301	37/18903	0.0194067	0.0477527	0.0201868	BCL2	1
BP	GO:0070229	negative regulation of lymphocyte apoptotic process	45301	37/18903	0.0194067	0.0477527	0.0201868	BCL2	1
BP	GO:0002209	behavioral defense response	45301	38/18903	0.0199264	0.0480851	0.0203273	BCL2	1
BP	GO:0043368	positive T cell selection	45301	38/18903	0.0199264	0.0480851	0.0203273	BCL2	1
BP	GO:0043516	regulation of DNA damage response, signal transduction by p53 class mediator	45301	38/18903	0.0199264	0.0480851	0.0203273	PMAIP1	1
BP	GO:0048741	skeletal muscle fiber development	45301	38/18903	0.0199264	0.0480851	0.0203273	BCL2	1
BP	GO:1902229	regulation of intrinsic apoptotic signaling pathway in response to DNA damage	45301	38/18903	0.0199264	0.0480851	0.0203273	BCL2	1
BP	GO:0052548	regulation of endopeptidase activity	45332	428/18903	0.0204077	0.0487738	0.0206185	BOK/PMAIP1	2
BP	GO:0030279	negative regulation of ossification	45301	39/18903	0.020446	0.0487738	0.0206185	BCL2	1
BP	GO:0033028	myeloid cell apoptotic process	45301	39/18903	0.020446	0.0487738	0.0206185	BCL2	1
BP	GO:0000266	mitochondrial fission	45301	40/18903	0.0209652	0.0492604	0.0208242	BNIP3	1
BP	GO:0048753	pigment granule organization	45301	40/18903	0.0209652	0.0492604	0.0208242	BCL2	1
BP	GO:0140467	integrated stress response signaling	45301	40/18903	0.0209652	0.0492604	0.0208242	BOK	1
BP	GO:1901998	toxin transport	45301	40/18903	0.0209652	0.0492604	0.0208242	BNIP3	1
BP	GO:0070232	regulation of T cell apoptotic process	45301	41/18903	0.0214843	0.0502909	0.0212598	BCL2	1
BP	GO:0010907	positive regulation of glucose metabolic process	45301	42/18903	0.022003	0.0511223	0.0216113	PMAIP1	1
BP	GO:0014904	myotube cell development	45301	42/18903	0.022003	0.0511223	0.0216113	BCL2	1
BP	GO:0042596	fear response	45301	43/18903	0.0225216	0.0521333	0.0220387	BCL2	1
BP	GO:0014911	positive regulation of smooth muscle cell migration	45301	44/18903	0.0230399	0.0529408	0.02238	BCL2	1
BP	GO:0042771	intrinsic apoptotic signaling pathway in response to DNA damage by p53 class mediator	45301	44/18903	0.0230399	0.0529408	0.02238	BCL2	1
BP	GO:0052547	regulation of peptidase activity	45332	459/18903	0.0232699	0.0529629	0.0223894	BOK/PMAIP1	2
BP	GO:0008631	intrinsic apoptotic signaling pathway in response to oxidative stress	45301	45/18903	0.0235579	0.0529629	0.0223894	BCL2	1
BP	GO:0030890	positive regulation of B cell proliferation	45301	45/18903	0.0235579	0.0529629	0.0223894	BCL2	1
BP	GO:0035384	thioester biosynthetic process	45301	45/18903	0.0235579	0.0529629	0.0223894	DLAT	1
BP	GO:0042551	neuron maturation	45301	45/18903	0.0235579	0.0529629	0.0223894	BCL2	1
BP	GO:0071616	acyl-CoA biosynthetic process	45301	45/18903	0.0235579	0.0529629	0.0223894	DLAT	1
BP	GO:0010830	regulation of myotube differentiation	45301	46/18903	0.0240757	0.0535491	0.0226372	BCL2	1
BP	GO:1901861	regulation of muscle tissue development	45301	46/18903	0.0240757	0.0535491	0.0226372	BCL2	1
BP	GO:2001239	regulation of extrinsic apoptotic signaling pathway in absence of ligand	45301	46/18903	0.0240757	0.0535491	0.0226372	BCL2	1
BP	GO:0006984	ER-nucleus signaling pathway	45301	47/18903	0.0245932	0.0545062	0.0230418	BOK	1
BP	GO:0048538	thymus development	45301	48/18903	0.0251105	0.0554229	0.0234293	BCL2	1
BP	GO:0051051	negative regulation of transport	45332	479/18903	0.0252015	0.0554229	0.0234293	BCL2/PPIF	2
BP	GO:0022411	cellular component disassembly	45332	483/18903	0.0255956	0.0554229	0.0234293	BOK/BNIP3	2
BP	GO:0018208	peptidyl-proline modification	45301	49/18903	0.0256275	0.0554229	0.0234293	PPIF	1
BP	GO:0035094	response to nicotine	45301	49/18903	0.0256275	0.0554229	0.0234293	BCL2	1
BP	GO:0048066	developmental pigmentation	45301	49/18903	0.0256275	0.0554229	0.0234293	BCL2	1
BP	GO:0048546	digestive tract morphogenesis	45301	49/18903	0.0256275	0.0554229	0.0234293	BCL2	1
BP	GO:1902041	regulation of extrinsic apoptotic signaling pathway via death domain receptors	45301	50/18903	0.0261443	0.056152	0.0237375	PMAIP1	1
BP	GO:2001238	positive regulation of extrinsic apoptotic signaling pathway	45301	50/18903	0.0261443	0.056152	0.0237375	PMAIP1	1
BP	GO:0010665	regulation of cardiac muscle cell apoptotic process	45301	51/18903	0.0266609	0.0566771	0.0239595	BNIP3	1
BP	GO:0045058	T cell selection	45301	51/18903	0.0266609	0.0566771	0.0239595	BCL2	1
BP	GO:0050873	brown fat cell differentiation	45301	51/18903	0.0266609	0.0566771	0.0239595	BNIP3	1
BP	GO:0051452	intracellular pH reduction	45301	52/18903	0.0271772	0.0573843	0.0242585	BCL2	1
BP	GO:0051480	regulation of cytosolic calcium ion concentration	45301	52/18903	0.0271772	0.0573843	0.0242585	BOK	1
BP	GO:0010662	regulation of striated muscle cell apoptotic process	45301	53/18903	0.0276933	0.0580815	0.0245532	BNIP3	1
BP	GO:0051155	positive regulation of striated muscle cell differentiation	45301	53/18903	0.0276933	0.0580815	0.0245532	BCL2	1
BP	GO:0010659	cardiac muscle cell apoptotic process	45301	55/18903	0.0287246	0.0596442	0.0252138	BNIP3	1
BP	GO:0031103	axon regeneration	45301	55/18903	0.0287246	0.0596442	0.0252138	BCL2	1
BP	GO:2000107	negative regulation of leukocyte apoptotic process	45301	55/18903	0.0287246	0.0596442	0.0252138	BCL2	1
BP	GO:0010559	regulation of glycoprotein biosynthetic process	45301	56/18903	0.02924	0.059918	0.0253295	BCL2	1
BP	GO:0010676	positive regulation of cellular carbohydrate metabolic process	45301	56/18903	0.02924	0.059918	0.0253295	PMAIP1	1
BP	GO:0043331	response to dsRNA	45301	56/18903	0.02924	0.059918	0.0253295	PMAIP1	1
BP	GO:1903170	negative regulation of calcium ion transmembrane transport	45301	56/18903	0.02924	0.059918	0.0253295	BCL2	1
BP	GO:0010332	response to gamma radiation	45301	57/18903	0.029755	0.0603795	0.0255247	BCL2	1
BP	GO:0010658	striated muscle cell apoptotic process	45301	57/18903	0.029755	0.0603795	0.0255247	BNIP3	1
BP	GO:0070231	T cell apoptotic process	45301	57/18903	0.029755	0.0603795	0.0255247	BCL2	1
BP	GO:0001541	ovarian follicle development	45301	58/18903	0.0302699	0.061028	0.0257988	BCL2	1
BP	GO:0048599	oocyte development	45301	58/18903	0.0302699	0.061028	0.0257988	BCL2	1
BP	GO:0001658	branching involved in ureteric bud morphogenesis	45301	60/18903	0.0312988	0.0621008	0.0262523	BCL2	1
BP	GO:0019748	secondary metabolic process	45301	60/18903	0.0312988	0.0621008	0.0262523	BCL2	1
BP	GO:0033866	nucleoside bisphosphate biosynthetic process	45301	60/18903	0.0312988	0.0621008	0.0262523	DLAT	1
BP	GO:0034030	ribonucleoside bisphosphate biosynthetic process	45301	60/18903	0.0312988	0.0621008	0.0262523	DLAT	1
BP	GO:0034033	purine nucleoside bisphosphate biosynthetic process	45301	60/18903	0.0312988	0.0621008	0.0262523	DLAT	1
BP	GO:0009994	oocyte differentiation	45301	62/18903	0.0323267	0.0631381	0.0266908	BCL2	1
BP	GO:0031102	neuron projection regeneration	45301	62/18903	0.0323267	0.0631381	0.0266908	BCL2	1
BP	GO:0070228	regulation of lymphocyte apoptotic process	45301	62/18903	0.0323267	0.0631381	0.0266908	BCL2	1
BP	GO:1903018	regulation of glycoprotein metabolic process	45301	62/18903	0.0323267	0.0631381	0.0266908	BCL2	1
BP	GO:1904036	negative regulation of epithelial cell apoptotic process	45301	62/18903	0.0323267	0.0631381	0.0266908	BCL2	1
BP	GO:0033059	cellular pigmentation	45301	64/18903	0.0333537	0.064941	0.0274529	BCL2	1
BP	GO:0040014	regulation of multicellular organism growth	45301	65/18903	0.0338668	0.0655317	0.0277027	BCL2	1
BP	GO:0048857	neural nucleus development	45301	65/18903	0.0338668	0.0655317	0.0277027	BCL2	1
BP	GO:0060675	ureteric bud morphogenesis	45301	66/18903	0.0343796	0.0663188	0.0280354	BCL2	1
BP	GO:0030888	regulation of B cell proliferation	45301	67/18903	0.0348923	0.0666901	0.0281924	BCL2	1
BP	GO:0072171	mesonephric tubule morphogenesis	45301	67/18903	0.0348923	0.0666901	0.0281924	BCL2	1
BP	GO:1902017	regulation of cilium assembly	45301	67/18903	0.0348923	0.0666901	0.0281924	VDAC3	1
BP	GO:0032835	glomerulus development	45301	69/18903	0.0359168	0.068439	0.0289317	BCL2	1
BP	GO:0043462	regulation of ATP-dependent activity	45301	73/18903	0.0379628	0.0718993	0.0303945	PPIF	1
BP	GO:0071260	cellular response to mechanical stimulus	45301	73/18903	0.0379628	0.0718993	0.0303945	BNIP3	1
BP	GO:0030330	DNA damage response, signal transduction by p53 class mediator	45301	74/18903	0.0384737	0.072428	0.030618	PMAIP1	1
BP	GO:0051926	negative regulation of calcium ion transport	45301	74/18903	0.0384737	0.072428	0.030618	BCL2	1
BP	GO:0016239	positive regulation of macroautophagy	45301	75/18903	0.0389844	0.0729499	0.0308386	BNIP3	1
BP	GO:0072078	nephron tubule morphogenesis	45301	75/18903	0.0389844	0.0729499	0.0308386	BCL2	1
BP	GO:0030968	endoplasmic reticulum unfolded protein response	45301	77/18903	0.040005	0.0744141	0.0314576	BOK	1
BP	GO:0072088	nephron epithelium morphogenesis	45301	77/18903	0.040005	0.0744141	0.0314576	BCL2	1
BP	GO:0045913	positive regulation of carbohydrate metabolic process	45301	78/18903	0.0405149	0.075139	0.031764	PMAIP1	1
BP	GO:0061333	renal tubule morphogenesis	45301	79/18903	0.0410246	0.0758591	0.0320685	BCL2	1
BP	GO:0042440	pigment metabolic process	45301	80/18903	0.0415341	0.0761255	0.032181	BCL2	1
BP	GO:0070227	lymphocyte apoptotic process	45301	80/18903	0.0415341	0.0761255	0.032181	BCL2	1
BP	GO:0072028	nephron morphogenesis	45301	80/18903	0.0415341	0.0761255	0.032181	BCL2	1
BP	GO:0033555	multicellular organismal response to stress	45301	81/18903	0.0420433	0.0768334	0.0324803	BCL2	1
BP	GO:0051149	positive regulation of muscle cell differentiation	45301	82/18903	0.0425522	0.0773114	0.0326824	BCL2	1
BP	GO:2001021	negative regulation of response to DNA damage stimulus	45301	82/18903	0.0425522	0.0773114	0.0326824	BCL2	1
BP	GO:0097194	execution phase of apoptosis	45301	84/18903	0.0435694	0.0789301	0.0333666	BOK	1
BP	GO:0048041	focal adhesion assembly	45301	85/18903	0.0440776	0.0793905	0.0335613	BCL2	1
BP	GO:0051453	regulation of intracellular pH	45301	85/18903	0.0440776	0.0793905	0.0335613	BCL2	1
BP	GO:0033077	T cell differentiation in thymus	45301	86/18903	0.0445856	0.079614	0.0336558	BCL2	1
BP	GO:0010507	negative regulation of autophagy	45301	87/18903	0.0450933	0.079614	0.0336558	BCL2	1
BP	GO:0010660	regulation of muscle cell apoptotic process	45301	87/18903	0.0450933	0.079614	0.0336558	BNIP3	1
BP	GO:0014910	regulation of smooth muscle cell migration	45301	87/18903	0.0450933	0.079614	0.0336558	BCL2	1
BP	GO:0045069	regulation of viral genome replication	45301	87/18903	0.0450933	0.079614	0.0336558	BCL2	1
BP	GO:0071277	cellular response to calcium ion	45301	87/18903	0.0450933	0.079614	0.0336558	PPIF	1
BP	GO:2000134	negative regulation of G1/S transition of mitotic cell cycle	45301	87/18903	0.0450933	0.079614	0.0336558	BCL2	1
BP	GO:0048864	stem cell development	45301	89/18903	0.0461081	0.0811762	0.0343162	BCL2	1
BP	GO:0030641	regulation of cellular pH	45301	90/18903	0.0466151	0.0818383	0.0345961	BCL2	1
BP	GO:0001942	hair follicle development	45301	91/18903	0.0471219	0.0823861	0.0348276	BCL2	1
BP	GO:0001656	metanephros development	45301	92/18903	0.0476284	0.0823861	0.0348276	BCL2	1
BP	GO:0001843	neural tube closure	45301	92/18903	0.0476284	0.0823861	0.0348276	LIAS	1
BP	GO:0009791	post-embryonic development	45301	92/18903	0.0476284	0.0823861	0.0348276	BCL2	1
BP	GO:0010657	muscle cell apoptotic process	45301	92/18903	0.0476284	0.0823861	0.0348276	BNIP3	1
BP	GO:0000422	autophagy of mitochondrion	45301	93/18903	0.0481347	0.0823861	0.0348276	BNIP3	1
BP	GO:0060606	tube closure	45301	93/18903	0.0481347	0.0823861	0.0348276	LIAS	1
BP	GO:0061726	mitochondrion disassembly	45301	93/18903	0.0481347	0.0823861	0.0348276	BNIP3	1
BP	GO:2000106	regulation of leukocyte apoptotic process	45301	93/18903	0.0481347	0.0823861	0.0348276	BCL2	1
BP	GO:0006637	acyl-CoA metabolic process	45301	94/18903	0.0486407	0.0823861	0.0348276	DLAT	1
BP	GO:0022404	molting cycle process	45301	94/18903	0.0486407	0.0823861	0.0348276	BCL2	1
BP	GO:0022405	hair cycle process	45301	94/18903	0.0486407	0.0823861	0.0348276	BCL2	1
BP	GO:0035383	thioester metabolic process	45301	94/18903	0.0486407	0.0823861	0.0348276	DLAT	1
BP	GO:0007044	cell-substrate junction assembly	45301	95/18903	0.0491465	0.0825715	0.034906	BCL2	1
BP	GO:0014909	smooth muscle cell migration	45301	95/18903	0.0491465	0.0825715	0.034906	BCL2	1
BP	GO:0098773	skin epidermis development	45301	95/18903	0.0491465	0.0825715	0.034906	BCL2	1
BP	GO:0051153	regulation of striated muscle cell differentiation	45301	96/18903	0.0496521	0.0829748	0.0350765	BCL2	1
BP	GO:0072080	nephron tubule development	45301	96/18903	0.0496521	0.0829748	0.0350765	BCL2	1
CC	GO:0005741	mitochondrial outer membrane	45422	207/19869	2.82478e-08	6.29751e-07	2.33963e-07	BCL2/BOK/PMAIP1/BNIP3/VDAC3	5
CC	GO:0031968	organelle outer membrane	45422	235/19869	5.32641e-08	6.29751e-07	2.33963e-07	BCL2/BOK/PMAIP1/BNIP3/VDAC3	5
CC	GO:0019867	outer membrane	45422	237/19869	5.55663e-08	6.29751e-07	2.33963e-07	BCL2/BOK/PMAIP1/BNIP3/VDAC3	5
CC	GO:0046930	pore complex	45361	26/19869	2.37248e-07	2.01661e-06	7.49204e-07	BCL2/PPIF/VDAC3	3
CC	GO:0005759	mitochondrial matrix	45422	483/19869	1.89459e-06	1.28832e-05	4.78634e-06	DBT/DLAT/LIAS/PPIF/LIPT1	5
CC	GO:0098798	mitochondrial protein-containing complex	45361	295/19869	0.000359856	0.00203918	0.000757591	DBT/DLAT/PPIF	3
CC	GO:0005635	nuclear envelope	45361	488/19869	0.00155357	0.00726536	0.00269921	BCL2/BOK/BNIP3	3
CC	GO:1990204	oxidoreductase complex	45332	125/19869	0.0017095	0.00726536	0.00269921	DBT/DLAT	2
CC	GO:0030062	mitochondrial tricarboxylic acid cycle enzyme complex	45301	11/19869	0.00552374	0.0208675	0.00775262	DBT	1
CC	GO:0045239	tricarboxylic acid cycle enzyme complex	45301	16/19869	0.00802544	0.0272865	0.0101374	DBT	1
CC	GO:0031965	nuclear membrane	45332	305/19869	0.00974329	0.0301156	0.0111885	BCL2/BOK	2
CC	GO:0031307	integral component of mitochondrial outer membrane	45301	24/19869	0.0120164	0.0327295	0.0121596	BNIP3	1
CC	GO:0031306	intrinsic component of mitochondrial outer membrane	45301	25/19869	0.0125142	0.0327295	0.0121596	BNIP3	1
CC	GO:0005640	nuclear outer membrane	45301	30/19869	0.0150001	0.0364288	0.0135339	BOK	1
CC	GO:0009295	nucleoid	45301	45/19869	0.0224239	0.0468199	0.0173944	DBT	1
CC	GO:0042645	mitochondrial nucleoid	45301	45/19869	0.0224239	0.0468199	0.0173944	DBT	1
CC	GO:0043209	myelin sheath	45301	47/19869	0.02341	0.0468199	0.0173944	BCL2	1
CC	GO:0005801	cis-Golgi network	45301	76/19869	0.0376072	0.0710358	0.026391	BOK	1
CC	GO:0032592	integral component of mitochondrial membrane	45301	92/19869	0.0453604	0.0768041	0.028534	BNIP3	1
CC	GO:0098573	intrinsic component of mitochondrial membrane	45301	94/19869	0.0463256	0.0768041	0.028534	BNIP3	1
CC	GO:0055038	recycling endosome membrane	45301	97/19869	0.0477717	0.0768041	0.028534	BOK	1
CC	GO:0032588	trans-Golgi network membrane	45301	101/19869	0.0496968	0.0768041	0.028534	BOK	1
MF	GO:0016747	acyltransferase activity, transferring groups other than amino-acyl groups	45361	221/18432	0.000191755	0.0063282	0.00269285	DBT/DLAT/LIPT1	3
MF	GO:0016746	acyltransferase activity	45361	248/18432	0.000269285	0.0063282	0.00269285	DBT/DLAT/LIPT1	3
MF	GO:0031625	ubiquitin protein ligase binding	45361	299/18432	0.000466037	0.00655571	0.00278966	BCL2/DBT/BOK	3
MF	GO:0044389	ubiquitin-like protein ligase binding	45361	318/18432	0.000557933	0.00655571	0.00278966	BCL2/DBT/BOK	3
MF	GO:0016407	acetyltransferase activity	45332	88/18432	0.000989193	0.00929842	0.00395677	DBT/DLAT	2
MF	GO:0016783	sulfurtransferase activity	45301	10/18432	0.00541344	0.0399724	0.0170095	LIAS	1
MF	GO:0070513	death domain binding	45301	11/18432	0.00595333	0.0399724	0.0170095	BCL2	1
MF	GO:0008308	voltage-gated anion channel activity	45301	17/18432	0.00918714	0.0539744	0.0229678	VDAC3	1
MF	GO:0016018	cyclosporin A binding	45301	20/18432	0.0108005	0.0564026	0.0240011	PPIF	1
MF	GO:0046982	protein heterodimerization activity	45332	341/18432	0.0139215	0.0596376	0.0253777	BCL2/BOK	2
MF	GO:0016417	S-acyltransferase activity	45301	30/18432	0.0161613	0.0596376	0.0253777	DLAT	1
MF	GO:0051721	protein phosphatase 2A binding	45301	30/18432	0.0161613	0.0596376	0.0253777	BCL2	1
MF	GO:0022829	wide pore channel activity	45301	31/18432	0.0166959	0.0596376	0.0253777	VDAC3	1
MF	GO:0016248	channel inhibitor activity	45301	33/18432	0.0177644	0.0596376	0.0253777	BCL2	1
MF	GO:0003755	peptidyl-prolyl cis-trans isomerase activity	45301	38/18432	0.020431	0.0599896	0.0255275	PPIF	1
MF	GO:0016620	oxidoreductase activity, acting on the aldehyde or oxo group of donors, NAD or NADP as acceptor	45301	39/18432	0.0209636	0.0599896	0.0255275	DLAT	1
MF	GO:0016859	cis-trans isomerase activity	45301	41/18432	0.0220279	0.0599896	0.0255275	PPIF	1
MF	GO:0051539	4 iron, 4 sulfur cluster binding	45301	43/18432	0.0230912	0.0599896	0.0255275	LIAS	1
MF	GO:0016903	oxidoreductase activity, acting on the aldehyde or oxo group of donors	45301	47/18432	0.0252146	0.0599896	0.0255275	DLAT	1
MF	GO:0005504	fatty acid binding	45301	49/18432	0.0262748	0.0599896	0.0255275	DBT	1
MF	GO:0015267	channel activity	45332	494/18432	0.0279749	0.0599896	0.0255275	BCL2/VDAC3	2
MF	GO:0022803	passive transmembrane transporter activity	45332	495/18432	0.0280803	0.0599896	0.0255275	BCL2/VDAC3	2
MF	GO:0016782	transferase activity, transferring sulphur-containing groups	45301	69/18432	0.0368194	0.0692204	0.0294555	LIAS	1
MF	GO:0051536	iron-sulfur cluster binding	45301	69/18432	0.0368194	0.0692204	0.0294555	LIAS	1
MF	GO:0051540	metal cluster binding	45301	69/18432	0.0368194	0.0692204	0.0294555	LIAS	1
MF	GO:0033293	monocarboxylic acid binding	45301	81/18432	0.0430967	0.0779056	0.0331513	DBT	1
MF	GO:0005253	anion channel activity	45301	91/18432	0.0482997	0.082816	0.0352408	VDAC3	1
MF	GO:0140678	molecular function inhibitor activity	45301	93/18432	0.0493372	0.082816	0.0352408	BCL2	1
