# Supplementary material for: Bulk and Single‐Cell Transcriptome Analyses Unravel Gene Signatures of Mitochondria‐Associated Programmed Cell Death in Diabetic Foot Ulcer
Source: J Cell Mol Med. 2024 Dec 27;28(24):e70319. doi: 10.1111/jcmm.70319 (PMC11680196; doi:10.1111/jcmm.70319)
Supplement: Supplementary file 3 — Table S2. KEGG analyses of candidate genes. [file JCMM-28-e70319-s004.xlsx]

## Sheet: Table S2.xlsx
Supplemental Table 2. KEGG analyses of candidate genes
ID	Description	GeneRatio	BgRatio	pvalue	p.adjust	qvalue	geneID	Count
hsa00785	Lipoic acid metabolism	4/10	19/8659	3.45e-09	2.34e-07	1.45e-07	DBT/DLAT/LIAS/LIPT1	4
hsa04215	Apoptosis - multiple species	3/10	32/8659	5.41e-06	0.00018382	0.000113821	BCL2/BOK/PMAIP1	3
hsa01210	2-Oxocarboxylic acid metabolism	2/10	33/8659	0.000621861	0.0140955	0.00872787	DBT/DLAT	2
hsa01524	Platinum drug resistance	2/10	73/8659	0.00301977	0.0421837	0.0261199	BCL2/PMAIP1	2
hsa04115	p53 signaling pathway	2/10	74/8659	0.00310174	0.0421837	0.0261199	BCL2/PMAIP1	2
hsa05210	Colorectal cancer	2/10	86/8659	0.00416634	0.0472185	0.0292375	BCL2/PMAIP1	2
hsa05145	Toxoplasmosis	2/10	111/8659	0.00685262	0.0665683	0.0412188	BCL2/PPIF	2
hsa04210	Apoptosis	2/10	136/8659	0.0101465	0.0681364	0.0421897	BCL2/PMAIP1	2
hsa05017	Spinocerebellar ataxia	2/10	143/8659	0.0111736	0.0681364	0.0421897	PPIF/VDAC3	2
hsa01240	Biosynthesis of cofactors	2/10	153/8659	0.0127181	0.0681364	0.0421897	LIAS/LIPT1	2
hsa04217	Necroptosis	2/10	159/8659	0.0136878	0.0681364	0.0421897	BCL2/VDAC3	2
hsa05161	Hepatitis B	2/10	162/8659	0.0141846	0.0681364	0.0421897	BCL2/VDAC3	2
hsa04140	Autophagy - animal	2/10	165/8659	0.0146893	0.0681364	0.0421897	BCL2/BNIP3	2
hsa05022	Pathways of neurodegeneration - multiple diseases	3/10	476/8659	0.0148212	0.0681364	0.0421897	BCL2/PPIF/VDAC3	3
hsa04022	cGMP-PKG signaling pathway	2/10	167/8659	0.0150301	0.0681364	0.0421897	PPIF/VDAC3	2
hsa04621	NOD-like receptor signaling pathway	2/10	186/8659	0.0184387	0.0775448	0.0480154	BCL2/VDAC3	2
hsa04613	Neutrophil extracellular trap formation	2/10	191/8659	0.0193862	0.0775448	0.0480154	PPIF/VDAC3	2
hsa05415	Diabetic cardiomyopathy	2/10	203/8659	0.0217439	0.0785422	0.048633	PPIF/VDAC3	2
hsa05203	Viral carcinogenesis	2/10	204/8659	0.0219456	0.0785422	0.048633	PMAIP1/VDAC3	2
hsa05208	Chemical carcinogenesis - reactive oxygen species	2/10	223/8659	0.0259291	0.0881589	0.0545875	PPIF/VDAC3	2
hsa05131	Shigellosis	2/10	247/8659	0.0313565	0.0979644	0.0606591	BCL2/BNIP3	2
hsa04020	Calcium signaling pathway	2/10	253/8659	0.03278	0.0979644	0.0606591	PPIF/VDAC3	2
hsa00020	Citrate cycle (TCA cycle)	1/10	30/8659	0.0341283	0.0979644	0.0606591	DLAT	1
hsa05012	Parkinson disease	2/10	266/8659	0.0359526	0.0979644	0.0606591	PPIF/VDAC3	2
hsa00640	Propanoate metabolism	1/10	32/8659	0.0363658	0.0979644	0.0606591	DBT	1
hsa05020	Prion disease	2/10	272/8659	0.037457	0.0979644	0.0606591	PPIF/VDAC3	2
hsa04216	Ferroptosis	1/10	41/8659	0.0463769	0.112785	0.069836	VDAC3	1
hsa05016	Huntington disease	2/10	306/8659	0.046441	0.112785	0.069836	PPIF/VDAC3	2
hsa00620	Pyruvate metabolism	1/10	47/8659	0.0529989	0.122623	0.0759277	DLAT	1
hsa00280	Valine, leucine and isoleucine degradation	1/10	48/8659	0.0540985	0.122623	0.0759277	DBT	1
hsa04979	Cholesterol metabolism	1/10	51/8659	0.0573905	0.125889	0.0779498	VDAC3	1
hsa04340	Hedgehog signaling pathway	1/10	56/8659	0.0628543	0.129518	0.0801968	BCL2	1
hsa05134	Legionellosis	1/10	56/8659	0.0628543	0.129518	0.0801968	BNIP3	1
hsa05010	Alzheimer disease	2/10	384/8659	0.0697427	0.139485	0.0863687	PPIF/VDAC3	2
hsa00010	Glycolysis / Gluconeogenesis	1/10	67/8659	0.0747743	0.145276	0.0899541	DLAT	1
hsa01521	EGFR tyrosine kinase inhibitor resistance	1/10	79/8659	0.0876222	0.165509	0.102482	BCL2	1
hsa05222	Small cell lung cancer	1/10	92/8659	0.101359	0.183355	0.113532	BCL2	1
hsa05215	Prostate cancer	1/10	97/8659	0.106593	0.183355	0.113532	BCL2	1
hsa01522	Endocrine resistance	1/10	98/8659	0.107637	0.183355	0.113532	BCL2	1
hsa04933	AGE-RAGE signaling pathway in diabetic complications	1/10	100/8659	0.10972	0.183355	0.113532	BCL2	1
hsa04137	Mitophagy - animal	1/10	103/8659	0.112838	0.183355	0.113532	BNIP3	1
hsa04064	NF-kappa B signaling pathway	1/10	104/8659	0.113874	0.183355	0.113532	BCL2	1
hsa04928	Parathyroid hormone synthesis, secretion and action	1/10	106/8659	0.115945	0.183355	0.113532	BCL2	1
hsa04066	HIF-1 signaling pathway	1/10	109/8659	0.119043	0.183975	0.113916	BCL2	1
hsa04725	Cholinergic synapse	1/10	113/8659	0.123157	0.185091	0.114607	BCL2	1
hsa01200	Carbon metabolism	1/10	115/8659	0.125208	0.185091	0.114607	DLAT	1
hsa04722	Neurotrophin signaling pathway	1/10	119/8659	0.129297	0.186059	0.115207	BCL2	1
hsa04071	Sphingolipid signaling pathway	1/10	121/8659	0.131335	0.186059	0.115207	BCL2	1
hsa04068	FoxO signaling pathway	1/10	131/8659	0.141461	0.195481	0.121041	BNIP3	1
hsa04915	Estrogen signaling pathway	1/10	137/8659	0.147486	0.195481	0.121041	BCL2	1
hsa05162	Measles	1/10	138/8659	0.148486	0.195481	0.121041	BCL2	1
hsa05418	Fluid shear stress and atherosclerosis	1/10	139/8659	0.149486	0.195481	0.121041	BCL2	1
hsa05226	Gastric cancer	1/10	149/8659	0.159421	0.20454	0.12665	BCL2	1
hsa04261	Adrenergic signaling in cardiomyocytes	1/10	154/8659	0.164349	0.205624	0.127321	BCL2	1
hsa04218	Cellular senescence	1/10	156/8659	0.166313	0.205624	0.127321	VDAC3	1
hsa04630	JAK-STAT signaling pathway	1/10	166/8659	0.176071	0.213801	0.132384	BCL2	1
hsa04141	Protein processing in endoplasmic reticulum	1/10	170/8659	0.179946	0.214672	0.132924	BCL2	1
hsa05152	Tuberculosis	1/10	180/8659	0.18956	0.222242	0.137611	BCL2	1
hsa05169	Epstein-Barr virus infection	1/10	202/8659	0.210355	0.23946	0.148273	BCL2	1
hsa04510	Focal adhesion	1/10	203/8659	0.211289	0.23946	0.148273	BCL2	1
hsa05170	Human immunodeficiency virus 1 infection	1/10	212/8659	0.219647	0.240068	0.148649	BCL2	1
hsa05207	Chemical carcinogenesis - receptor activation	1/10	212/8659	0.219647	0.240068	0.148649	BCL2	1
hsa05417	Lipid and atherosclerosis	1/10	215/8659	0.222416	0.240068	0.148649	BCL2	1
hsa05166	Human T-cell leukemia virus 1 infection	1/10	222/8659	0.228841	0.243144	0.150554	VDAC3	1
hsa05132	Salmonella infection	1/10	249/8659	0.25318	0.264866	0.164004	BCL2	1
hsa05206	MicroRNAs in cancer	1/10	310/8659	0.305642	0.314904	0.194987	BCL2	1
hsa04151	PI3K-Akt signaling pathway	1/10	359/8659	0.345355	0.34929	0.216279	BCL2	1
hsa05014	Amyotrophic lateral sclerosis	1/10	364/8659	0.34929	0.34929	0.216279	BCL2	1
