# Supplementary material for: Bulk and Single‐Cell Transcriptome Analyses Unravel Gene Signatures of Mitochondria‐Associated Programmed Cell Death in Diabetic Foot Ulcer
Source: J Cell Mol Med. 2024 Dec 27;28(24):e70319. doi: 10.1111/jcmm.70319 (PMC11680196; doi:10.1111/jcmm.70319)
Supplement: Supplementary file 4 — Table S3. Marker genes of 11 cell types. [file JCMM-28-e70319-s002.xlsx]

## Sheet: Sheet1
Supplemental Table 3. marker genes of 11 cell types
Cell_name	Marker_gene
Fibro	DCN, CFD
SMCs	TAGLN, ACTA2
Mono/Macro	CD14, S100A9
Endo	ACKR1, PECAM1
T_Lympho	CD3D
Kera	KRT5, KRT14
B_Lympho	MS4A1, CD79A
Melano	MLANA
Schwann	CDH19
Mast	TPSAB1
Sweat/Seba	DCD
