# Supplementary material for: Bulk and Single‐Cell Transcriptome Analyses Unravel Gene Signatures of Mitochondria‐Associated Programmed Cell Death in Diabetic Foot Ulcer
Source: J Cell Mol Med. 2024 Dec 27;28(24):e70319. doi: 10.1111/jcmm.70319 (PMC11680196; doi:10.1111/jcmm.70319)
Supplement: Supplementary file 5 — Table S4. Predicted TFs of hub genes. [file JCMM-28-e70319-s001.xlsx]

## Sheet: Table S4
Supplemental Table 4. Predicted TFs of hubgenes
	geneSet	motif	NES	AUC	TF_highConf	TF_lowConf	nEnrGenes	rankAtMax	enrichedGenes
1	geneSet	dbcorrdb__POLR2A__ENCSR000DYO_1__m2	6.19	0.648	POLR2A (directAnnotation).	ZNF143 (inferredBy_MotifSimilarity).	2	1455	BCL2;LIPT1
2	geneSet	swissregulon__hs__RUNX1..3.p2	4.71	0.5	RUNX1; RUNX2; RUNX3 (directAnnotation).	CBFB (inferredBy_MotifSimilarity).	1	1	BCL2
3	geneSet	hocomoco__ZIM3_HUMAN.H11MO.0.C	4.71	0.5	ZIM3 (directAnnotation).		1	1	BCL2
4	geneSet	transfac_pro__M01788	4.71	0.5		SRF (inferredBy_MotifSimilarity_n_Orthology).	1	1	BCL2
5	geneSet	cisbp__M0689	4.71	0.5	ETV3 (inferredBy_Orthology).	ELF1; ELK1; ELK3; ELK4; ERF; ERG; ETS1; ETS2; ETV1; ETV2; ETV4; ETV5; ETV6; FEV; FLI1; GABPA; SRF (inferredBy_MotifSimilarity). ELF2; ELF4; ETV3L; ETV7; SPDEF (inferredBy_MotifSimilarity_n_Orthology).	2	4498	BCL2;LIPT1
6	geneSet	taipale_cyt_meth__ZNF713_NMGACGACTGCCACGAAAN_eDBD_repr	4.7	0.499	ZNF713 (directAnnotation).		1	1	BCL2
7	geneSet	cisbp__M0714	4.69	0.499		ELF1; ELK1; ELK3; ELK4; ERF; ERG; ETS1; ETS2; ETV1; ETV2; ETV3; ETV4; ETV5; FEV; FLI1; GABPA; SRF (inferredBy_MotifSimilarity). ELF2; ELF4; ETV3L; ETV6; ETV7; SPDEF (inferredBy_MotifSimilarity_n_Orthology).	2	3393	BCL2;LIPT1
8	geneSet	tfdimers__MD00035	4.69	0.499	MZF1; STAT6 (directAnnotation).		1	1455	BCL2
9	geneSet	cisbp__M2205	4.69	0.499			1	1455	BCL2
10	geneSet	cisbp__M1819	4.69	0.499			1	1455	BCL2
11	geneSet	cisbp__M0706	4.69	0.499	ELF4 (inferredBy_Orthology).	EHF; ELF1; ELF2; ELF3; ELF5; ELK1; ELK3; EP300; ERG; ETS1; ETV1; ETV2; ETV4; ETV6; FLI1; GABPA; SRF (inferredBy_MotifSimilarity). ELK4; ERF; ETV3; ETV3L; ETV5; ETV7; SPDEF (inferredBy_MotifSimilarity_n_Orthology).	1	1455	BCL2
12	geneSet	transfac_pro__M06049	4.69	0.499	ZNF208 (directAnnotation).		1	1455	BCL2
13	geneSet	scertf__morozov.MCM1	4.69	0.499	SRF (inferredBy_Orthology).		1	1455	BCL2
14	geneSet	transfac_pro__M01567	4.69	0.499			1	1455	BCL2
15	geneSet	transfac_pro__M01831	4.68	0.498	SRF (inferredBy_Orthology).		1	1455	BCL2
16	geneSet	cisbp__M4415	4.68	0.498			1	1455	BCL2
17	geneSet	predrem__nrMotif2551	4.68	0.498			1	1455	BCL2
18	geneSet	cisbp__M0688	4.68	0.498	ELF3 (inferredBy_Orthology).	EHF; ELF1; ELF2; ELF4; ELF5; ETV6; FLI1 (inferredBy_MotifSimilarity). SPDEF (inferredBy_MotifSimilarity_n_Orthology).	1	1455	BCL2
19	geneSet	cisbp__M2136	4.68	0.498	SRF (inferredBy_Orthology).		1	1455	BCL2
20	geneSet	predrem__nrMotif2508	4.68	0.498			1	1455	BCL2
21	geneSet	jaspar__MA0400.1	4.68	0.498			1	1455	BCL2
22	geneSet	jaspar__MA0331.1	4.68	0.498	SRF (inferredBy_Orthology).		1	1455	BCL2
23	geneSet	transfac_pro__M09269	4.68	0.498		SRF (inferredBy_MotifSimilarity_n_Orthology).	1	1455	BCL2
24	geneSet	swissregulon__sacCer__MCM1	4.68	0.497	SRF (inferredBy_Orthology).		1	1455	BCL2
25	geneSet	transfac_pro__M01088	4.68	0.497	DEAF1 (inferredBy_Orthology).		1	1455	BCL2
26	geneSet	neph__UW.Motif.0489	4.68	0.497			1	1455	BCL2
27	geneSet	transfac_pro__M05473	4.68	0.497	SALL4 (directAnnotation).		1	1455	BCL2
28	geneSet	scertf__harbison.NDD1	4.68	0.497		SRF (inferredBy_MotifSimilarity_n_Orthology).	1	1455	BCL2
29	geneSet	tfdimers__MD00399	4.68	0.497	ELF5; NFATC3 (directAnnotation).		1	1455	BCL2
30	geneSet	cisbp__M1833	4.67	0.496			1	1455	BCL2
31	geneSet	predrem__nrMotif1869	4.67	0.496			1	1455	BCL2
32	geneSet	cisbp__M1840	4.67	0.496		MEF2C (inferredBy_MotifSimilarity). SRF (inferredBy_MotifSimilarity_n_Orthology).	1	1455	BCL2
33	geneSet	neph__UW.Motif.0073	4.67	0.496			1	1455	BCL2
34	geneSet	scertf__zhu.SUT2	4.67	0.496			1	1455	BCL2
35	geneSet	jaspar__MA0005.2	4.67	0.496		MEF2C (inferredBy_MotifSimilarity). SRF (inferredBy_MotifSimilarity_n_Orthology).	1	1455	BCL2
36	geneSet	jaspar__MA0282.1	4.66	0.496			1	1455	BCL2
37	geneSet	cisbp__M4372	4.66	0.496			1	1455	BCL2
38	geneSet	transfac_pro__M01852	4.66	0.496			1	1455	BCL2
39	geneSet	dbcorrdb__STAT2__ENCSR000FBC_1__m3	4.66	0.496	STAT2 (directAnnotation).	STAT1 (inferredBy_MotifSimilarity).	1	1455	BCL2
40	geneSet	yetfasco__YMR168C_524	4.66	0.496			1	1455	BCL2
41	geneSet	cisbp__M0687	4.66	0.496	ELF3 (inferredBy_Orthology).	EHF; ELF1; ELF2; ELF4; ELF5; ELK1; ELK3; ELK4; ERG; ETS1; ETS2; ETV4; ETV6; ETV7; FEV; FLI1; GABPA; GABPB1; PSMD12; SPI1; SPIB (inferredBy_MotifSimilarity). SPDEF (inferredBy_MotifSimilarity_n_Orthology).	1	1455	BCL2
42	geneSet	cisbp__M1747	4.65	0.495			1	1455	BCL2
43	geneSet	transfac_pro__M00750	4.65	0.495	HMGA1; HMGA2 (directAnnotation).		1	1455	BCL2
44	geneSet	hdpi__DHX36	4.65	0.495	DHX36 (directAnnotation).		1	1455	BCL2
45	geneSet	swissregulon__sacCer__YNR063W	4.65	0.495			1	1455	BCL2
46	geneSet	neph__UW.Motif.0225	4.65	0.494			1	1455	BCL2
47	geneSet	cisbp__M1777	4.65	0.494			1	1455	BCL2
48	geneSet	predrem__nrMotif2128	4.65	0.494			1	1455	BCL2
49	geneSet	transfac_public__M00074	4.65	0.494	ETS1 (directAnnotation).	ELK3; ERG (inferredBy_MotifSimilarity). ERF; ETV2; ETV3; ETV3L; ETV5; GABPA (inferredBy_MotifSimilarity_n_Orthology).	1	1455	BCL2
50	geneSet	transfac_pro__M07859	4.65	0.494		ASH2L (inferredBy_MotifSimilarity_n_Orthology).	1	1455	BCL2
51	geneSet	cisbp__M1818	4.65	0.494			1	1455	BCL2
52	geneSet	transfac_pro__M06968	4.64	0.493	ZNF467 (inferredBy_Orthology).		1	1455	BCL2
53	geneSet	swissregulon__sacCer__CEP3	4.64	0.493			1	1455	BCL2
54	geneSet	jaspar__MA0432.1	4.63	0.493			1	1455	BCL2
55	geneSet	transfac_pro__M04609	4.63	0.493			1	1455	BCL2
56	geneSet	transfac_pro__M06860	4.63	0.493	ZNF549 (directAnnotation).		1	1455	BCL2
57	geneSet	jaspar__MA0391.1	4.63	0.493			1	1455	BCL2
58	geneSet	taipale_tf_pairs__ETV2_ONECUT2_NRTCRATANCGGAARYN_CAP_repr	4.63	0.493	ETV2; ONECUT2 (directAnnotation).		1	1455	BCL2
59	geneSet	transfac_pro__M09264	4.62	0.492		SRF (inferredBy_MotifSimilarity_n_Orthology).	1	1455	BCL2
60	geneSet	transfac_pro__M07886	4.62	0.492	REL; RELA; RELB (inferredBy_Orthology).		1	1455	BCL2
61	geneSet	transfac_pro__M01917	4.62	0.492			1	1455	BCL2
62	geneSet	swissregulon__sacCer__SUT2	4.62	0.492			1	1455	BCL2
63	geneSet	transfac_pro__M01133	4.62	0.492		SRF (inferredBy_MotifSimilarity_n_Orthology).	1	1455	BCL2
64	geneSet	transfac_pro__M09263	4.62	0.491		MEF2A (inferredBy_MotifSimilarity). SRF (inferredBy_MotifSimilarity_n_Orthology).	1	1455	BCL2
65	geneSet	stark__VSGYYGCMGYCGYYGMMKKYG	4.62	0.491			1	1455	BCL2
66	geneSet	taipale_cyt_meth__ZNF713_NMGACGACTGCCACGAAAN_eDBD_meth	4.61	0.49	ZNF713 (directAnnotation).		1	1455	BCL2
67	geneSet	transfac_pro__M01648	4.61	0.49			1	1455	BCL2
68	geneSet	cisbp__M4349	4.61	0.49			1	1455	BCL2
69	geneSet	jaspar__MA0430.1	4.61	0.49			1	1455	BCL2
70	geneSet	transfac_pro__M06087	4.6	0.49	ZNF182 (directAnnotation).	ZNF195 (inferredBy_MotifSimilarity).	1	1455	BCL2
71	geneSet	elemento__CGCGGGC	4.6	0.49			1	1455	BCL2
72	geneSet	cisbp__M1778	4.6	0.49			1	1455	BCL2
73	geneSet	scertf__badis.YNR063W	4.6	0.49			1	1455	BCL2
74	geneSet	cisbp__M1831	4.6	0.49			1	1455	BCL2
75	geneSet	swissregulon__sacCer__YLR278C	4.59	0.489			1	1455	BCL2
76	geneSet	transfac_pro__M06333	4.59	0.489	ZNF182 (inferredBy_Orthology).	ZNF195 (inferredBy_MotifSimilarity).	1	1455	BCL2
77	geneSet	transfac_pro__M01059	4.59	0.489		MEF2B; MEF2C; MEF2D (inferredBy_MotifSimilarity). SRF (inferredBy_MotifSimilarity_n_Orthology).	1	1455	BCL2
78	geneSet	cisbp__M2348	4.59	0.489		SRF (inferredBy_MotifSimilarity_n_Orthology).	1	1455	BCL2
79	geneSet	neph__UW.Motif.0683	4.59	0.489			1	1455	BCL2
80	geneSet	cisbp__M4075	4.59	0.489	POU3F1 (directAnnotation).	POU3F2; POU3F3; POU3F4 (inferredBy_MotifSimilarity).	1	1455	BCL2
81	geneSet	cisbp__M3050	4.59	0.489	ETS1 (directAnnotation).	ELK3; ERG (inferredBy_MotifSimilarity). ERF; ETV2; ETV3; ETV3L; ETV5; GABPA (inferredBy_MotifSimilarity_n_Orthology).	1	1455	BCL2
82	geneSet	transfac_public__M00133	4.59	0.488	POU3F1 (directAnnotation).	POU3F2; POU3F3; POU3F4 (inferredBy_MotifSimilarity).	1	1455	BCL2
83	geneSet	taipale__RUNX2_DBD_WAACCRCAN_repr	4.59	0.488	RUNX2 (directAnnotation).	RUNX3 (inferredBy_MotifSimilarity). CBFB; RUNX1 (inferredBy_MotifSimilarity_n_Orthology).	1	1455	BCL2
84	geneSet	transfac_pro__M05789	4.59	0.488	ZNF775 (inferredBy_Orthology).		1	1455	BCL2
85	geneSet	cisbp__M2378	4.59	0.488		SRF (inferredBy_MotifSimilarity_n_Orthology).	1	1455	BCL2
86	geneSet	jaspar__MA0555.1	4.59	0.488		SRF (inferredBy_MotifSimilarity_n_Orthology).	1	1455	BCL2
87	geneSet	cisbp__M0704	4.59	0.488	ELF5 (inferredBy_Orthology).	EHF; ELF1; ELF2; ELF3; ELF4; ELK1; ELK3; ELK4; ERG; ETS1; ETS2; ETV4; ETV6; ETV7; FLI1; GABPA; GABPB1; PSMD12; SPI1; SPIB (inferredBy_MotifSimilarity). SPDEF (inferredBy_MotifSimilarity_n_Orthology).	1	1455	BCL2
88	geneSet	yetfasco__YNR063W_804	4.59	0.488			1	1455	BCL2
89	geneSet	yetfasco__YGL073W_476	4.59	0.488	HSF1; HSF2; HSF4 (inferredBy_Orthology).		1	1455	BCL2
90	geneSet	dbcorrdb__RAD21__ENCSR000BLY_1__m2	4.59	0.488	RAD21 (directAnnotation).	CTCF (inferredBy_MotifSimilarity).	1	1455	BCL2
91	geneSet	dbcorrdb__RCOR1__ENCSR000ECM_1__m2	4.58	0.487	RCOR1 (directAnnotation).		1	1455	BCL2
92	geneSet	yetfasco__YLR014C_2064	4.58	0.487			1	1455	BCL2
93	geneSet	predrem__nrMotif2642	4.58	0.487			1	1455	BCL2
94	geneSet	flyfactorsurvey__Eip74EF_FlyReg_FBgn0000567	4.58	0.487	ELF1; ELF2; ELF4 (inferredBy_Orthology).	ELF3 (inferredBy_MotifSimilarity_n_Orthology).	1	1455	BCL2
95	geneSet	transfac_public__M00125	4.58	0.487	SRF (inferredBy_Orthology).		1	1455	BCL2
96	geneSet	jaspar__MA0585.1	4.58	0.487		SRF (inferredBy_MotifSimilarity_n_Orthology).	1	1455	BCL2
97	geneSet	cisbp__M0712	4.57	0.487		ELK1; ELK3; ELK4; ERF; ERG; ETS1; ETS2; ETV1; ETV3; ETV4; ETV5; FEV; FLI1; GABPA (inferredBy_MotifSimilarity). ETV2; ETV3L; ETV6; ETV7 (inferredBy_MotifSimilarity_n_Orthology).	1	1455	BCL2
98	geneSet	transfac_pro__M00935	4.57	0.487	ILF2; NFATC1; NFATC2; NFATC3; NFATC4 (directAnnotation).		1	1455	BCL2
99	geneSet	cisbp__M1522	4.57	0.487		NFATC1; NFATC2; NFATC3; NFATC4 (inferredBy_MotifSimilarity).	1	1455	BCL2
100	geneSet	tfdimers__MD00159	4.57	0.487	CEBPA; CEBPB; CEBPD; CEBPE; CEBPG; IKZF1 (directAnnotation).		1	1455	BCL2
101	geneSet	predrem__nrMotif123	4.57	0.487			1	1455	BCL2
102	geneSet	hdpi__SSX2	4.57	0.487	SSX2 (directAnnotation).		1	1455	BCL2
103	geneSet	taipale__RUNX3_full_NAACCRCAAN	4.57	0.487	RUNX3 (directAnnotation).	RUNX2 (inferredBy_MotifSimilarity). CBFB; RUNX1 (inferredBy_MotifSimilarity_n_Orthology).	1	1455	BCL2
104	geneSet	transfac_pro__M00950	4.56	0.486		MEF2B; MEF2C; MEF2D; SRF (inferredBy_MotifSimilarity).	1	1455	BCL2
105	geneSet	transfac_pro__M01492	4.56	0.486			1	1455	BCL2
106	geneSet	neph__UW.Motif.0166	4.56	0.486			1	1455	BCL2
107	geneSet	cisbp__M1816	4.56	0.486			1	1455	BCL2
108	geneSet	transfac_pro__M01886	4.56	0.486	NFATC3 (directAnnotation).		1	1455	BCL2
109	geneSet	dbcorrdb__EZH2__ENCSR000AQE_1__m5	4.56	0.486	EZH2 (directAnnotation).		1	1455	BCL2
110	geneSet	predrem__nrMotif1874	4.56	0.486			1	1455	BCL2
111	geneSet	cisbp__M5168	4.56	0.486		ZNF362; ZNF384 (inferredBy_MotifSimilarity_n_Orthology).	1	1455	BCL2
112	geneSet	cisbp__M0705	4.56	0.486	ETV6 (inferredBy_Orthology).	BCLAF1; ELF1; ELF2; ELF4; ELF5; ELK1; ELK3; ELK4; ERF; ERG; ETS1; ETS2; ETV1; ETV2; ETV3; ETV4; ETV5; FEV; FLI1; GABPA; GABPB1; SRF (inferredBy_MotifSimilarity). EHF; ELF3; ETV3L; ETV7; SPDEF; SPIC (inferredBy_MotifSimilarity_n_Orthology).	1	1455	BCL2
113	geneSet	hocomoco__STAT1_MOUSE.H11MO.1.A	4.56	0.486		STAT1; STAT3; STAT4; STAT5A; STAT5B (inferredBy_MotifSimilarity). BCL6 (inferredBy_MotifSimilarity_n_Orthology).	1	1455	BCL2
114	geneSet	hdpi__MGC10433	4.56	0.485	RBM42 (directAnnotation).		1	1455	BCL2
115	geneSet	transfac_pro__M01510	4.56	0.485	SRF (inferredBy_Orthology).		1	1455	BCL2
116	geneSet	cisbp__M5790	4.56	0.485	RUNX2 (directAnnotation).	RUNX3 (inferredBy_MotifSimilarity). CBFB; RUNX1 (inferredBy_MotifSimilarity_n_Orthology).	1	1455	BCL2
117	geneSet	predrem__nrMotif795	4.56	0.485			1	1455	BCL2
118	geneSet	hdpi__HOXB13	4.55	0.484	HOXB13 (directAnnotation).		1	1455	BCL2
119	geneSet	jaspar__MA0319.1	4.55	0.484	HSF1; HSF2; HSF4 (inferredBy_Orthology).		1	1455	BCL2
120	geneSet	transfac_pro__M06176	4.55	0.484	ZNF45 (directAnnotation).		1	1455	BCL2
121	geneSet	cisbp__M0645	4.55	0.484			1	1455	BCL2
122	geneSet	taipale__RUNX3_DBD_NAACCGCAAN	4.55	0.484	RUNX3 (directAnnotation).	RUNX2 (inferredBy_MotifSimilarity). CBFB; RUNX1 (inferredBy_MotifSimilarity_n_Orthology).	1	1455	BCL2
123	geneSet	yetfasco__YMR043W_831	4.55	0.484	SRF (inferredBy_Orthology).		1	1455	BCL2
124	geneSet	cisbp__M4281	4.55	0.484	HSF1; HSF2; HSF4 (inferredBy_Orthology).		1	1455	BCL2
125	geneSet	predrem__nrMotif393	4.54	0.484			1	1455	BCL2
126	geneSet	swissregulon__sacCer__RGT1	4.54	0.484			1	1455	BCL2
127	geneSet	transfac_pro__M01937	4.54	0.484	HSF1; HSF2; HSF4 (inferredBy_Orthology).		1	1455	BCL2
128	geneSet	transfac_pro__M09265	4.54	0.484		SRF (inferredBy_MotifSimilarity_n_Orthology).	1	1455	BCL2
129	geneSet	dbcorrdb__POLR2A__ENCSR000EFB_1__m3	4.54	0.484	POLR2A (directAnnotation).		1	1455	BCL2
130	geneSet	transfac_pro__M04908	4.53	0.483	YY1 (directAnnotation).		1	1455	BCL2
131	geneSet	transfac_pro__M05145	4.53	0.483			1	1455	BCL2
132	geneSet	hdpi__HNRPA0	4.53	0.483	HNRNPA0 (directAnnotation).		1	1455	BCL2
133	geneSet	cisbp__M1814	4.53	0.483			2	4785	BCL2;LIPT1
134	geneSet	cisbp__M2464	4.53	0.483	SRF (inferredBy_Orthology).		1	1455	BCL2
135	geneSet	cisbp__M1618	4.53	0.483			1	1455	BCL2
136	geneSet	cisbp__M1808	4.53	0.483			1	1455	BCL2
137	geneSet	transfac_pro__M05143	4.53	0.482			1	1455	BCL2
138	geneSet	cisbp__M1812	4.53	0.482			1	1455	BCL2
139	geneSet	cisbp__M5792	4.53	0.482	RUNX3 (directAnnotation).	RUNX2 (inferredBy_MotifSimilarity). CBFB; RUNX1 (inferredBy_MotifSimilarity_n_Orthology).	1	1455	BCL2
140	geneSet	predrem__nrMotif2005	4.53	0.482			1	1455	BCL2
141	geneSet	transfac_pro__M06515	4.53	0.482	ZNF721 (directAnnotation).		1	1455	BCL2
142	geneSet	cisbp__M6457	4.53	0.482	RUNX1 (directAnnotation).	BCL11A; CBFB; CEBPB; EP300; MTA3; NFIC; RUNX2; RUNX3 (inferredBy_MotifSimilarity).	1	1455	BCL2
143	geneSet	cisbp__M1773	4.52	0.481			2	4498	BCL2;LIPT1
144	geneSet	transfac_pro__M05037	4.52	0.481			1	1455	BCL2
145	geneSet	swissregulon__sacCer__GSM1	4.52	0.481			1	1455	BCL2
146	geneSet	transfac_pro__M00494	4.52	0.481	STAT6 (directAnnotation).		1	1455	BCL2
147	geneSet	cisbp__M1521	4.52	0.481		NFATC1; NFATC2; NFATC3; NFATC4 (inferredBy_MotifSimilarity).	1	1455	BCL2
148	geneSet	transfac_pro__M05024	4.51	0.481			1	1455	BCL2
149	geneSet	transfac_pro__M05045	4.51	0.481			1	1455	BCL2
150	geneSet	hdpi__U2AF1	4.51	0.481	U2AF1 (directAnnotation).		1	1455	BCL2
151	geneSet	transfac_pro__M05038	4.51	0.481			1	1455	BCL2
152	geneSet	cisbp__M5794	4.51	0.481	RUNX3 (directAnnotation).	RUNX2 (inferredBy_MotifSimilarity). CBFB; RUNX1 (inferredBy_MotifSimilarity_n_Orthology).	1	1455	BCL2
153	geneSet	tfdimers__MD00551	4.51	0.481	ETS2; HOXD9 (directAnnotation).		1	1455	BCL2
154	geneSet	cisbp__M0445	4.5	0.48			1	1455	BCL2
155	geneSet	transfac_pro__M02809	4.5	0.48	SP100 (inferredBy_Orthology).		1	1455	BCL2
156	geneSet	tfdimers__MD00329	4.5	0.48	SOX10; THRA (directAnnotation).		1	1455	BCL2
157	geneSet	scertf__morozov.UGA3	4.5	0.48			1	1455	BCL2
158	geneSet	transfac_pro__M06511	4.5	0.48	ZNF721 (directAnnotation).		1	1455	BCL2
159	geneSet	hdpi__ZBTB12	4.5	0.48	ZBTB12 (directAnnotation).		1	1455	BCL2
160	geneSet	flyfactorsurvey__rn_SANGER_10_FBgn0259172	4.5	0.48	ZNF362; ZNF384 (inferredBy_Orthology).		1	1455	BCL2
161	geneSet	predrem__nrMotif655	4.5	0.48			1	1455	BCL2
162	geneSet	taipale_tf_pairs__TEAD4_TBX21_ANGTGTGAATWCY_CAP_repr	4.5	0.48	TBX21; TEAD4 (directAnnotation).		1	1455	BCL2
163	geneSet	transfac_pro__M05049	4.5	0.479			1	1455	BCL2
164	geneSet	transfac_public__M00380	4.5	0.479	PAX4 (directAnnotation).		1	1455	BCL2
165	geneSet	cisbp__M1479	4.49	0.478			1	1455	BCL2
166	geneSet	homer__GGGGGAATCCCC_NFkB-p50_p52	4.49	0.478	NFKB1 (directAnnotation).	NFKB2 (inferredBy_MotifSimilarity). REL; RELA; RELB (inferredBy_MotifSimilarity_n_Orthology).	1	1455	BCL2
167	geneSet	yetfasco__YBR239C_2188	4.49	0.478			2	4498	BCL2;LIPT1
168	geneSet	cisbp__M0685	4.49	0.478	SPI1 (inferredBy_Orthology).	BCL11A; EP300; IKZF1; IRF4; IRF8; SPIB; SPIC; TBL1XR1 (inferredBy_MotifSimilarity).	1	1455	BCL2
169	geneSet	homer__AAACCACAAA_RUNX1	4.49	0.478	RUNX1 (directAnnotation).	CBFB; MTA3; RUNX2; RUNX3; STAT5A (inferredBy_MotifSimilarity).	1	1455	BCL2
170	geneSet	tfdimers__MD00235	4.49	0.478	DBP; STAT1 (directAnnotation).		1	1455	BCL2
171	geneSet	hocomoco__RUNX3_HUMAN.H11MO.0.A	4.49	0.478	RUNX3 (directAnnotation).	BCL11A; CBFB; CEBPB; EP300; FOXM1; IKZF1; MTA3; NFATC1; NFIC; RUNX1; RUNX2; STAT3; STAT5A; TBL1XR1 (inferredBy_MotifSimilarity).	1	1455	BCL2
172	geneSet	dbcorrdb__FOXM1__ENCSR000BRU_1__m2	4.48	0.478	FOXM1 (directAnnotation).	CBFB; CEBPB; EP300; MTA3; NFIC; RUNX1; RUNX3; STAT5A (inferredBy_MotifSimilarity).	1	1455	BCL2
173	geneSet	cisbp__M3718	4.48	0.478	PAX4 (directAnnotation).		1	1455	BCL2
174	geneSet	transfac_pro__M05397	4.48	0.478	ZNF444 (directAnnotation).		1	1455	BCL2
175	geneSet	cisbp__M1280	4.48	0.478			1	1455	BCL2
176	geneSet	cisbp__M1815	4.48	0.478			1	1455	BCL2
177	geneSet	predrem__nrMotif565	4.47	0.477			1	1455	BCL2
178	geneSet	transfac_pro__M01850	4.47	0.477			1	1455	BCL2
179	geneSet	yetfasco__YPL133C_2226	4.47	0.476			1	1455	BCL2
180	geneSet	cisbp__M1830	4.47	0.476			1	1455	BCL2
181	geneSet	transfac_pro__M04974	4.47	0.476			1	1455	BCL2
182	geneSet	jaspar__MA0969.1	4.47	0.476			1	1455	BCL2
183	geneSet	cisbp__M1721	4.46	0.475			1	1455	BCL2
184	geneSet	transfac_pro__M05052	4.46	0.475			1	1455	BCL2
185	geneSet	predrem__nrMotif250	4.45	0.475			1	1455	BCL2
186	geneSet	transfac_pro__M05071	4.45	0.475			1	1455	BCL2
187	geneSet	transfac_pro__M01010	4.45	0.475	HMGA1; HMGA2 (directAnnotation).		1	1455	BCL2
188	geneSet	transfac_pro__M04969	4.45	0.475			1	1455	BCL2
189	geneSet	dbcorrdb__CHD1__ENCSR000AQK_1__m3	4.45	0.475	CHD1 (directAnnotation).		1	1455	BCL2
190	geneSet	tfdimers__MD00097	4.45	0.475	GABPA; PAX4 (directAnnotation).		1	1455	BCL2
191	geneSet	tfdimers__MD00186	4.45	0.475	NFATC3; SPI1 (directAnnotation).		1	1455	BCL2
192	geneSet	transfac_pro__M00984	4.44	0.474	CBFB; RUNX1; RUNX2; RUNX3 (directAnnotation).		1	1455	BCL2
193	geneSet	predrem__nrMotif738	4.44	0.474			1	1455	BCL2
194	geneSet	predrem__nrMotif661	4.44	0.474			1	1455	BCL2
195	geneSet	transfac_pro__M09063	4.44	0.474		TAF1 (inferredBy_MotifSimilarity).	1	1455	BCL2
196	geneSet	cisbp__M1796	4.44	0.474			1	1455	BCL2
197	geneSet	transfac_pro__M05050	4.44	0.474			1	1455	BCL2
198	geneSet	cisbp__M1813	4.44	0.474			2	4785	BCL2;LIPT1
199	geneSet	cisbp__M0582	4.44	0.474			1	1455	BCL2
200	geneSet	transfac_pro__M06620	4.44	0.473	ZNF681 (directAnnotation).	ZNF675 (inferredBy_MotifSimilarity).	1	1455	BCL2
201	geneSet	homer__CAAACCACAG_RUNX	4.44	0.473	RUNX1 (inferredBy_Orthology).	CBFB; IKZF1; RUNX2; RUNX3; TBL1XR1 (inferredBy_MotifSimilarity).	1	1455	BCL2
202	geneSet	tfdimers__MD00515	4.44	0.473	ARID3A; KLF4 (directAnnotation).		1	1455	BCL2
203	geneSet	predrem__nrMotif2228	4.43	0.472			1	1455	BCL2
204	geneSet	dbcorrdb__SRF__ENCSR000BLV_1__m1	4.43	0.472	SRF (directAnnotation).	MEF2B; MEF2C; MEF2D (inferredBy_MotifSimilarity).	1	1455	BCL2
205	geneSet	transfac_pro__M05025	4.43	0.472			1	1455	BCL2
206	geneSet	transfac_pro__M06558	4.42	0.472	ZNF675 (directAnnotation).	ZNF235; ZNF681 (inferredBy_MotifSimilarity).	1	1455	BCL2
207	geneSet	dbcorrdb__EZH2__ENCSR000ARE_1__m2	4.42	0.472	EZH2 (directAnnotation).		1	1455	BCL2
208	geneSet	transfac_pro__M06061	4.42	0.472	ZNF253 (directAnnotation).		1	1455	BCL2
209	geneSet	transfac_pro__M00923	4.42	0.472			1	1455	BCL2
210	geneSet	transfac_pro__M00717	4.42	0.472	PAX8 (directAnnotation).		1	1455	BCL2
211	geneSet	fantom__motif54_CGNGTA	4.42	0.472			1	1455	BCL2
212	geneSet	transfac_public__M00302	4.41	0.471	ILF2; NFATC1; NFATC2; NFATC3; NFATC4 (directAnnotation).		1	1455	BCL2
213	geneSet	transfac_pro__M05109	4.41	0.471			1	1455	BCL2
214	geneSet	tfdimers__MD00131	4.41	0.47	STAT6; TBP (directAnnotation).		1	1455	BCL2
215	geneSet	transfac_pro__M09077	4.41	0.47		TAF1 (inferredBy_MotifSimilarity).	1	1455	BCL2
216	geneSet	cisbp__M0806	4.41	0.47			1	1455	BCL2
217	geneSet	transfac_pro__M03199	4.4	0.469			1	1455	BCL2
218	geneSet	predrem__nrMotif1157	4.39	0.469			1	1455	BCL2
219	geneSet	cisbp__M1767	4.39	0.469			1	1455	BCL2
220	geneSet	transfac_pro__M05147	4.39	0.469			1	1455	BCL2
221	geneSet	elemento__ACCGGAA	4.39	0.469		ELK1; ELK3; ELK4; ERF; ERG; ETS1; ETV1; ETV2; ETV3; ETV4; ETV5; FEV; FLI1; GABPA (inferredBy_MotifSimilarity). ETV6; ETV7 (inferredBy_MotifSimilarity_n_Orthology).	1	1455	LIPT1
222	geneSet	cisbp__M0467	4.39	0.469			1	1455	BCL2
223	geneSet	yetfasco__YPL248C_2206	4.39	0.469			1	1455	BCL2
224	geneSet	transfac_pro__M02085	4.38	0.468	BCL6 (directAnnotation).		1	1455	BCL2
225	geneSet	transfac_pro__M05070	4.38	0.468			1	1455	BCL2
226	geneSet	taipale_tf_pairs__GCM2_SOX15_ATRCGGGYNNNNNYWTTGTNN_CAP_repr	4.38	0.468	GCM2; SOX15 (directAnnotation).		1	1455	BCL2
227	geneSet	taipale__ZNF713_full_TAGAYRAYTGMCANGAA_repr	4.38	0.467	ZNF713 (directAnnotation).		1	1455	BCL2
228	geneSet	taipale_cyt_meth__BHLHE23_ANCATATGNY_eDBD_meth	4.38	0.467	BHLHE23 (directAnnotation).	ATOH1; ATOH7; BHLHA15; BHLHE22; FERD3L; MESP2; MSC; MSGN1; NEUROD1; NEUROD2; NEUROG1; NEUROG2; OLIG1; OLIG2; OLIG3; TCF21 (inferredBy_MotifSimilarity). TCF12; TCF3; TCF4; TWIST2 (inferredBy_MotifSimilarity_n_Orthology).	1	1455	BCL2
229	geneSet	dbcorrdb__GATA3__ENCSR000BMX_1__m3	4.38	0.467	GATA3 (directAnnotation).	EP300; GRHL2; ZNF217 (inferredBy_MotifSimilarity).	1	1455	BCL2
230	geneSet	predrem__nrMotif71	4.38	0.467			1	1455	BCL2
231	geneSet	transfac_pro__M09212	4.38	0.467			1	1455	BCL2
232	geneSet	cisbp__M1810	4.38	0.467			1	1455	BCL2
233	geneSet	fantom__motif98_GCCGAAGATT	4.38	0.467			1	1455	BCL2
234	geneSet	transfac_pro__M07227	4.37	0.466	SRF (directAnnotation).		1	1455	BCL2
235	geneSet	transfac_pro__M06175	4.37	0.466	ZNF140 (directAnnotation).		1	1455	BCL2
236	geneSet	jaspar__MA0463.1	4.37	0.466	BCL6 (inferredBy_Orthology).	BCL6B; STAT1; STAT5A (inferredBy_MotifSimilarity).	1	1455	BCL2
237	geneSet	transfac_pro__M01345	4.37	0.466	SIX6 (directAnnotation).	SIX1; SIX2; SIX3 (inferredBy_MotifSimilarity).	1	1455	BCL2
238	geneSet	transfac_pro__M06514	4.37	0.466	ZNF721 (directAnnotation).		1	1455	BCL2
239	geneSet	transfac_pro__M09167	4.36	0.466		NFIC (inferredBy_MotifSimilarity).	1	1455	BCL2
240	geneSet	predrem__nrMotif750	4.36	0.466			1	1455	BCL2
241	geneSet	cisbp__M2092	4.36	0.466			1	1455	BCL2
242	geneSet	scertf__pachkov.CUP2	4.35	0.465			1	1455	BCL2
243	geneSet	cisbp__M2265	4.35	0.465	BCL6 (inferredBy_Orthology).	BCL6B; STAT1; STAT5A (inferredBy_MotifSimilarity).	1	1455	BCL2
244	geneSet	dbcorrdb__BCL11A__ENCSR000BHA_1__m2	4.35	0.465	BCL11A (directAnnotation).	CBFB; CEBPB; EP300; MTA3; NFIC; RUNX1; RUNX2; RUNX3; STAT3; STAT5A; TBL1XR1 (inferredBy_MotifSimilarity).	1	1455	BCL2
245	geneSet	swissregulon__sacCer__TEA1	4.35	0.465			1	1455	BCL2
246	geneSet	cisbp__M1910	4.35	0.465	SRF (directAnnotation).		1	1455	BCL2
247	geneSet	transfac_pro__M09182	4.35	0.464			1	1455	BCL2
248	geneSet	elemento__CACGCGC	4.35	0.464			1	1455	BCL2
249	geneSet	transfac_pro__M09079	4.34	0.463		ELK1; GABPA; POLR2A; TAF1 (inferredBy_MotifSimilarity).	1	1455	BCL2
250	geneSet	transfac_pro__M06378	4.33	0.463	ZNF562 (directAnnotation).		1	1455	BCL2
251	geneSet	cisbp__M4359	4.33	0.463			1	1455	BCL2
252	geneSet	transfac_pro__M09154	4.33	0.463			1	1455	BCL2
253	geneSet	jaspar__MA0304.1	4.33	0.463			1	1455	BCL2
254	geneSet	hdpi__HOXD3	4.33	0.463	HOXD3 (directAnnotation).		1	1455	BCL2
255	geneSet	transfac_pro__M09159	4.32	0.462			1	1455	BCL2
256	geneSet	cisbp__M1607	4.32	0.462			1	1455	BCL2
257	geneSet	transfac_pro__M07388	4.32	0.462	MECP2 (directAnnotation).		1	1455	BCL2
258	geneSet	predrem__nrMotif1176	4.32	0.461			1	1455	BCL2
259	geneSet	homer__CCAAAAAGGG_SEP3	4.32	0.461			1	1455	BCL2
260	geneSet	cisbp__M1756	4.32	0.461			1	1455	BCL2
261	geneSet	transfac_pro__M06284	4.32	0.461	ZNF74 (directAnnotation).		1	1455	BCL2
262	geneSet	stark__AATTWWNAYGCR	4.32	0.461			1	1455	BCL2
263	geneSet	hdpi__RNASEH2C	4.32	0.461	RNASEH2C (directAnnotation).		1	1455	BCL2
264	geneSet	cisbp__M5669	4.32	0.461	NFKB2 (directAnnotation).	NFKB1; RELA (inferredBy_MotifSimilarity). HIVEP1; HIVEP2; HIVEP3; REL; RELB; ZNF831 (inferredBy_MotifSimilarity_n_Orthology).	1	1455	BCL2
265	geneSet	taipale_cyt_meth__FOXL2_NAYRTMAACAN_FL	4.31	0.46	FOXL2 (directAnnotation).	FOXC2; FOXF2; FOXG1; FOXI1; FOXJ3; FOXO4; FOXO6 (inferredBy_MotifSimilarity). FOXK1 (inferredBy_MotifSimilarity_n_Orthology).	1	1455	BCL2
266	geneSet	transfac_pro__M04971	4.31	0.46			1	1455	BCL2
267	geneSet	transfac_pro__M00928	4.31	0.46			1	1455	BCL2
268	geneSet	cisbp__M1289	4.31	0.46			1	1455	BCL2
269	geneSet	predrem__nrMotif2074	4.31	0.46			1	1455	BCL2
270	geneSet	yetfasco__YML099C_1506	4.31	0.46			1	1455	BCL2
271	geneSet	dbcorrdb__EP300__ENCSR000DZD_1__m2	4.31	0.46	EP300 (directAnnotation).	BCL11A; CEBPB; FOXM1; MTA3; NFIC; RUNX1; RUNX2; RUNX3; STAT5A (inferredBy_MotifSimilarity). CBFB (inferredBy_MotifSimilarity_n_Orthology).	1	1455	BCL2
272	geneSet	cisbp__M0496	4.31	0.46			1	1455	BCL2
273	geneSet	yetfasco__YLR228C_2122	4.3	0.46			1	1455	BCL2
274	geneSet	tfdimers__MD00420	4.3	0.46	E2F1; PAX4 (directAnnotation).		1	1455	BCL2
275	geneSet	cisbp__M4577	4.3	0.46	SRF (directAnnotation).		1	1455	BCL2
276	geneSet	swissregulon__hs__POU3F1..4.p2	4.3	0.46	POU3F1; POU3F2; POU3F3; POU3F4 (directAnnotation).		1	1455	BCL2
277	geneSet	transfac_pro__M06204	4.29	0.459	ZNF211 (directAnnotation).		1	1455	BCL2
278	geneSet	c2h2_zfs__M5120	4.29	0.459	ZNF713 (directAnnotation).		1	1455	BCL2
279	geneSet	transfac_pro__M01519	4.29	0.459			1	1455	BCL2
280	geneSet	transfac_pro__M05641	4.29	0.458	ZNF101; ZNF878 (inferredBy_Orthology).		1	1455	BCL2
281	geneSet	transfac_pro__M01582	4.29	0.458			1	1455	BCL2
282	geneSet	cisbp__M1799	4.29	0.458			1	1455	BCL2
283	geneSet	dbcorrdb__RUNX3__ENCSR000BRI_1__m1	4.29	0.458	RUNX3 (directAnnotation).	BCL11A; CBFB; CEBPB; EP300; FOXM1; MTA3; NFIC; RUNX1; RUNX2; STAT5A (inferredBy_MotifSimilarity).	1	1455	BCL2
284	geneSet	stark__GGGGAMWWCCM	4.28	0.457	HIVEP1; HIVEP2; HIVEP3; ZNF831 (inferredBy_Orthology).		1	1455	BCL2
285	geneSet	cisbp__M0708	4.28	0.457	ELF2 (inferredBy_Orthology).	EHF; ELF1; ELF3; ELF4; ELF5; ELK1; ERG; ETV1; ETV2; ETV4; ETV6; FLI1; GABPA (inferredBy_MotifSimilarity). ELK4; ERF; ETS1; ETV3; ETV3L; ETV7; SPDEF (inferredBy_MotifSimilarity_n_Orthology).	2	4498	BCL2;LIPT1
286	geneSet	predrem__nrMotif1660	4.28	0.457			1	1455	BCL2
287	geneSet	transfac_pro__M05341	4.28	0.457	LBX1 (inferredBy_Orthology).		1	1455	BCL2
288	geneSet	dbcorrdb__RAD21__ENCSR000EHX_1__m5	4.28	0.457	RAD21 (directAnnotation).		1	1455	BCL2
289	geneSet	homer__ATTTCCTGTN_EWS_ERG-fusion	4.28	0.457	ERG (directAnnotation).		1	1455	BCL2
290	geneSet	neph__UW.Motif.0230	4.28	0.457			1	1455	BCL2
291	geneSet	cisbp__M1605	4.27	0.457		SOX17 (inferredBy_MotifSimilarity_n_Orthology).	1	1455	BCL2
292	geneSet	cisbp__M1318	4.27	0.457			1	1455	BCL2
293	geneSet	transfac_pro__M05140	4.27	0.457			1	1455	BCL2
294	geneSet	cisbp__M1801	4.27	0.457			1	1455	BCL2
295	geneSet	taipale__HSFY2_DBD_TTCGAANNNTTCGAA_repr	4.27	0.457	HSFY2 (directAnnotation).	HSFY1 (inferredBy_MotifSimilarity).	1	1455	BCL2
296	geneSet	homer__HHCACGCGCBTN_FHY3	4.26	0.456			1	1455	BCL2
297	geneSet	transfac_pro__M05105	4.26	0.456			1	1455	BCL2
298	geneSet	taipale_tf_pairs__HOXB2_HOXB13_NNMATCACATAAAN_CAP_repr	4.26	0.456	HOXB13; HOXB2 (directAnnotation).		1	1455	BCL2
299	geneSet	cisbp__M1769	4.26	0.455			1	1455	BCL2
300	geneSet	transfac_pro__M01759	4.26	0.455	RUNX3 (directAnnotation).	RUNX1; RUNX2 (inferredBy_MotifSimilarity_n_Orthology).	1	1455	BCL2
301	geneSet	predrem__nrMotif787	4.26	0.455		EP300 (inferredBy_MotifSimilarity).	1	1455	BCL2
302	geneSet	taipale__BHLHE22_DBD_NANCATATGNTN	4.26	0.455	BHLHE22 (directAnnotation).	ATOH1; ATOH7; BHLHA15; BHLHE23; NEUROD1; NEUROD2; NEUROG1; NEUROG2; OLIG1; OLIG2; OLIG3 (inferredBy_MotifSimilarity). MSC; TCF21; TWIST2 (inferredBy_MotifSimilarity_n_Orthology).	1	1455	BCL2
303	geneSet	neph__UW.Motif.0310	4.26	0.455			1	1455	BCL2
304	geneSet	cisbp__M6489	4.26	0.455	SRF (directAnnotation).		1	1455	BCL2
305	geneSet	cisbp__M0686	4.26	0.455	SPI1 (inferredBy_Orthology).	BCL11A; EP300; IKZF1; IRF4; IRF8; SPIB; SPIC; TBL1XR1 (inferredBy_MotifSimilarity).	1	1455	BCL2
306	geneSet	cisbp__M2109	4.25	0.454			1	1455	BCL2
307	geneSet	transfac_pro__M05007	4.25	0.454			1	1455	BCL2
308	geneSet	transfac_pro__M05703	4.25	0.454	ZNF235 (directAnnotation).	ZNF675 (inferredBy_MotifSimilarity).	1	1455	BCL2
309	geneSet	taipale_cyt_meth__BCL6_NTGCTTTCTAGGAATN_eDBD_meth	4.25	0.454	BCL6 (directAnnotation).	BCL6B; STAT5A (inferredBy_MotifSimilarity).	1	1455	BCL2
310	geneSet	cisbp__M2310	4.25	0.454	RUNX2 (directAnnotation).	CBFB; RUNX1; RUNX3 (inferredBy_MotifSimilarity).	1	1455	BCL2
311	geneSet	taipale_cyt_meth__NEUROG1_RNCATATGNY_FL	4.25	0.454	NEUROG1 (directAnnotation).	ATOH1; ATOH7; BHLHA15; BHLHE22; BHLHE23; FERD3L; MESP2; NEUROD1; NEUROD2; NEUROG2; OLIG1; OLIG2; OLIG3 (inferredBy_MotifSimilarity). MSC; TCF21 (inferredBy_MotifSimilarity_n_Orthology).	1	1455	BCL2
312	geneSet	taipale_cyt_meth__OLIG3_ACCATATGKT_FL_meth_repr	4.24	0.454	OLIG3 (directAnnotation).	ATOH1; ATOH7; BHLHA15; BHLHE22; BHLHE23; FERD3L; MESP2; MSC; MSGN1; NEUROD1; NEUROD2; NEUROG1; OLIG1; OLIG2; TCF21; TFAP4 (inferredBy_MotifSimilarity). TCF12; TCF3; TCF4; TWIST2 (inferredBy_MotifSimilarity_n_Orthology).	1	1455	BCL2
313	geneSet	predrem__nrMotif2339	4.24	0.454			1	1455	BCL2
314	geneSet	scertf__badis.YLR278C	4.24	0.454			1	1455	BCL2
315	geneSet	cisbp__M1714	4.24	0.454			1	1455	BCL2
316	geneSet	cisbp__M0086	4.24	0.454			1	1455	BCL2
317	geneSet	predrem__nrMotif893	4.24	0.454			1	1455	BCL2
318	geneSet	cisbp__M1162	4.24	0.454			1	1455	BCL2
319	geneSet	transfac_pro__M07124	4.23	0.453	RUNX2 (directAnnotation).	CBFB; RUNX1; RUNX3 (inferredBy_MotifSimilarity).	1	1455	BCL2
320	geneSet	cisbp__M1263	4.23	0.453	IRF3 (inferredBy_Orthology).		1	1455	BCL2
321	geneSet	cisbp__M5568	4.23	0.453	HSFY2 (directAnnotation).	HSFY1 (inferredBy_MotifSimilarity).	1	1455	BCL2
322	geneSet	tfdimers__MD00571	4.23	0.453	ETS1; HOXD10 (directAnnotation).		1	1455	BCL2
323	geneSet	dbcorrdb__HSF1__ENCSR000EET_1__m6	4.23	0.453	HSF1 (directAnnotation).		1	1455	BCL2
324	geneSet	bergman__h	4.23	0.452			2	3393	BCL2;LIPT1
325	geneSet	cisbp__M4478	4.23	0.452	STAT3 (directAnnotation).	ETV7; STAT1; STAT2; STAT4; STAT5A; STAT5B; STAT6 (inferredBy_MotifSimilarity). IL21 (inferredBy_MotifSimilarity_n_Orthology).	1	1455	BCL2
326	geneSet	taipale_cyt_meth__BHLHE22_ANCATATGNY_eDBD	4.22	0.451	BHLHE22 (directAnnotation).	ATOH1; ATOH7; BHLHA15; BHLHE23; FERD3L; MESP2; MSC; MSGN1; NEUROD1; NEUROD2; NEUROG1; NEUROG2; OLIG1; OLIG2; OLIG3; TCF21; TFAP4 (inferredBy_MotifSimilarity). TCF12; TCF3; TCF4; TWIST2 (inferredBy_MotifSimilarity_n_Orthology).	1	1455	BCL2
327	geneSet	transfac_pro__M07656	4.22	0.451	BHLHE22; BHLHE23 (inferredBy_Orthology).	ATOH1; ATOH7; BHLHA15; FERD3L; MESP2; MSC; MSGN1; NEUROD1; NEUROD2; NEUROG1; NEUROG2; OLIG1; OLIG2; OLIG3; TCF21; TFAP4 (inferredBy_MotifSimilarity). TCF12; TCF3; TCF4; TWIST2 (inferredBy_MotifSimilarity_n_Orthology).	1	1455	BCL2
328	geneSet	transfac_pro__M07520	4.22	0.451		HCFC1; ZMIZ1; ZNF66 (inferredBy_MotifSimilarity).	1	1455	BCL2
329	geneSet	transfac_pro__M05141	4.22	0.451			1	1455	BCL2
330	geneSet	dbcorrdb__GTF2B__ENCSR000DOE_1__m1	4.22	0.451	GTF2B (directAnnotation).	GTF2F1; NELFE; POLR2A; TAF1; TBP (inferredBy_MotifSimilarity). TBPL2 (inferredBy_MotifSimilarity_n_Orthology).	1	1455	BCL2
331	geneSet	transfac_public__M00067	4.21	0.451			2	3393	BCL2;LIPT1
332	geneSet	tfdimers__MD00133	4.21	0.451	YY1; ZNF333 (directAnnotation).		1	1455	BCL2
333	geneSet	transfac_pro__M07604	4.21	0.451	MECOM (directAnnotation).		1	1455	BCL2
334	geneSet	transfac_pro__M09087	4.21	0.451		TAF1 (inferredBy_MotifSimilarity).	1	1455	BCL2
335	geneSet	cisbp__M5307	4.21	0.451	BHLHE22 (directAnnotation).	ATOH1; ATOH7; BHLHA15; BHLHE23; NEUROD1; NEUROD2; NEUROG1; NEUROG2; OLIG1; OLIG2; OLIG3 (inferredBy_MotifSimilarity). MSC; TCF21; TWIST2 (inferredBy_MotifSimilarity_n_Orthology).	1	1455	BCL2
336	geneSet	scertf__harbison.SUT1	4.21	0.451		BRF1; ESRRA; EZH2; MXI1; POLR2A; SMARCA4; SREBF1; XRCC4; ZMIZ1; ZNF274 (inferredBy_MotifSimilarity).	1	1455	BCL2
337	geneSet	transfac_pro__M00408	4.21	0.451			1	1455	BCL2
338	geneSet	jaspar__MA0970.1	4.21	0.451			2	3393	BCL2;LIPT1
339	geneSet	transfac_pro__M09160	4.21	0.451			1	1455	BCL2
340	geneSet	transfac_pro__M03195	4.2	0.45			1	1455	BCL2
341	geneSet	cisbp__M4030	4.2	0.45	NFE2L1 (directAnnotation).		1	1455	BCL2
342	geneSet	predrem__nrMotif2348	4.2	0.45		BRF1; CTCF; EGR1; ESRRA; EZH2; HCFC1; HDAC2; MXI1; NELFE; PHF8; POLR2A; RAD21; SMARCA4; SREBF1; SREBF2; TAF1; XRCC4; ZMIZ1 (inferredBy_MotifSimilarity).	1	1455	BCL2
343	geneSet	taipale_cyt_meth__FOXO4_NYGTAAACAN_eDBD_meth	4.2	0.45	FOXO4 (directAnnotation).	FOXC2; FOXG1; FOXJ3; FOXL2; FOXO6 (inferredBy_MotifSimilarity). FOXC1; FOXS1 (inferredBy_MotifSimilarity_n_Orthology).	1	1455	BCL2
344	geneSet	taipale_cyt_meth__NEUROG1_RNCATATGNY_eDBD_meth	4.2	0.449	NEUROG1 (directAnnotation).	ATOH1; ATOH7; BHLHA15; BHLHE22; BHLHE23; FERD3L; MESP2; MSC; NEUROD1; NEUROD2; NEUROG2; OLIG1; OLIG2; OLIG3 (inferredBy_MotifSimilarity).	1	1455	BCL2
345	geneSet	transfac_pro__M04794	4.2	0.449	TAF1 (directAnnotation).		2	3393	BCL2;LIPT1
346	geneSet	dbcorrdb__TBP__ENCSR000EHA_1__m4	4.2	0.449	TBP (directAnnotation).		1	1455	BCL2
347	geneSet	cisbp__M1739	4.2	0.449			1	1455	BCL2
348	geneSet	taipale_cyt_meth__ZBTB7B_NCGACCMCCN_eDBD_meth	4.2	0.449	ZBTB7B (directAnnotation).	ZBTB7A; ZBTB7C (inferredBy_MotifSimilarity).	1	1455	BCL2
349	geneSet	cisbp__M1416	4.2	0.449			1	1455	BCL2
350	geneSet	transfac_public__M00285	4.2	0.449	NFE2L1 (directAnnotation).		1	1455	BCL2
351	geneSet	jaspar__MA0563.1	4.19	0.448			1	1455	BCL2
352	geneSet	transfac_pro__M05163	4.19	0.448			1	1455	BCL2
353	geneSet	transfac_pro__M05099	4.19	0.448			1	1455	BCL2
354	geneSet	transfac_pro__M09169	4.19	0.448		CEBPB; NFIC (inferredBy_MotifSimilarity).	1	1455	BCL2
355	geneSet	taipale_cyt_meth__NEUROG1_RNCATATGNY_eDBD	4.19	0.448	NEUROG1 (directAnnotation).	ATOH1; ATOH7; BHLHA15; BHLHE22; BHLHE23; FERD3L; MESP2; MSC; MSGN1; NEUROD1; NEUROD2; NEUROG2; OLIG1; OLIG2; OLIG3; TCF21 (inferredBy_MotifSimilarity). TWIST2 (inferredBy_MotifSimilarity_n_Orthology).	1	1455	BCL2
356	geneSet	hdpi__BAT4	4.19	0.448	GPANK1 (directAnnotation).		1	1455	BCL2
357	geneSet	transfac_pro__M01899	4.18	0.448			1	1455	BCL2
358	geneSet	flyfactorsurvey__CG3919_SANGER_5_FBgn0036423	4.18	0.448			1	1455	BCL2
359	geneSet	cisbp__M1312	4.18	0.448			1	1455	BCL2
360	geneSet	predrem__nrMotif1603	4.18	0.448			1	1455	BCL2
361	geneSet	swissregulon__hs__FEV.p2	4.18	0.448	FEV (directAnnotation).	EHF; ELK3; ERG; ETS1; ETV2; FLI1 (inferredBy_MotifSimilarity). ELF3 (inferredBy_MotifSimilarity_n_Orthology).	1	1455	BCL2
362	geneSet	predrem__nrMotif1521	4.18	0.448			1	1455	BCL2
363	geneSet	cisbp__M1735	4.18	0.448			1	1455	BCL2
364	geneSet	transfac_pro__M06990	4.17	0.447	ZNF236 (directAnnotation).		1	1455	BCL2
365	geneSet	predrem__nrMotif2021	4.17	0.447			1	1455	BCL2
366	geneSet	jaspar__MA0375.1	4.17	0.447			1	1455	BCL2
367	geneSet	tfdimers__MD00018	4.17	0.447	ELF1; ELF2; ELF4; ELK1; ELK3; ELK4; ERG; ETS1; ETS2; ETV4; ETV6; ETV7; FLI1; GABPA; GABPB1; PSMD12; SPI1; SPIB; TAF7; TBP (directAnnotation).		1	1455	BCL2
368	geneSet	transfac_pro__M09552	4.17	0.447			1	1455	BCL2
369	geneSet	taipale_cyt_meth__BHLHE23_ANCATATGNT_FL_meth	4.17	0.447	BHLHE23 (directAnnotation).	ATOH1; ATOH7; BHLHA15; BHLHE22; MSC; MSGN1; NEUROD1; NEUROD2; NEUROG1; OLIG1; OLIG2; OLIG3; TCF21 (inferredBy_MotifSimilarity). TCF12; TCF3; TCF4 (inferredBy_MotifSimilarity_n_Orthology).	1	1455	BCL2
370	geneSet	transfac_pro__M05014	4.17	0.447			1	1455	BCL2
371	geneSet	transfac_pro__M09083	4.17	0.446		TAF1 (inferredBy_MotifSimilarity).	1	1455	BCL2
372	geneSet	transfac_pro__M09165	4.17	0.446			1	1455	BCL2
373	geneSet	taipale_cyt_meth__ATOH1_ANCATATGNY_eDBD_meth	4.17	0.446	ATOH1 (directAnnotation).	ATOH7; BHLHA15; BHLHE22; BHLHE23; FERD3L; MESP2; MSC; NEUROD1; NEUROD2; NEUROG1; NEUROG2; OLIG1; OLIG2; OLIG3; TCF21 (inferredBy_MotifSimilarity). TCF12; TCF3; TCF4; TWIST2 (inferredBy_MotifSimilarity_n_Orthology).	1	1455	BCL2
374	geneSet	transfac_pro__M06852	4.17	0.446	ZNF549 (directAnnotation).		2	4498	BCL2;LIPT1
375	geneSet	elemento__CCGCTTC	4.17	0.446			2	3393	BCL2;LIPT1
376	geneSet	cisbp__M2356	4.16	0.445			1	1455	BCL2
377	geneSet	tfdimers__MD00405	4.16	0.445	HLTF; IRF1 (directAnnotation).		1	1455	BCL2
378	geneSet	transfac_pro__M07973	4.16	0.445			1	1455	BCL2
379	geneSet	transfac_pro__M01856	4.16	0.445	RUNX2 (directAnnotation).		1	1455	BCL2
380	geneSet	elemento__CAAGAAGC	4.16	0.445			1	1455	BCL2
381	geneSet	predrem__nrMotif636	4.15	0.445			1	1455	BCL2
382	geneSet	transfac_pro__M09183	4.15	0.445			1	1455	BCL2
383	geneSet	transfac_pro__M09089	4.15	0.445			1	1455	BCL2
384	geneSet	taipale_cyt_meth__OLIG3_ACCATATGKT_FL	4.14	0.444	OLIG3 (directAnnotation).	ATOH1; ATOH7; BHLHA15; BHLHE22; BHLHE23; FERD3L; MESP2; MSC; MSGN1; NEUROD1; NEUROD2; NEUROG1; NEUROG2; OLIG1; OLIG2; TCF21 (inferredBy_MotifSimilarity). TCF12; TCF3; TCF4; TWIST2 (inferredBy_MotifSimilarity_n_Orthology).	1	1455	BCL2
385	geneSet	cisbp__M6485	4.14	0.443		SPI1; SPIB; SPIC (inferredBy_MotifSimilarity).	1	1455	BCL2
386	geneSet	transfac_pro__M07242	4.14	0.443	RUNX1 (directAnnotation).	RUNX2; RUNX3 (inferredBy_MotifSimilarity).	1	1455	BCL2
387	geneSet	transfac_pro__M05171	4.14	0.443			1	1455	BCL2
388	geneSet	bergman__shn-ZFP2	4.14	0.443	HIVEP1; HIVEP2; HIVEP3; ZNF831 (inferredBy_Orthology).	NFKB1; RELA (inferredBy_MotifSimilarity). POLD2; REL (inferredBy_MotifSimilarity_n_Orthology).	1	1455	BCL2
389	geneSet	cisbp__M6140	4.14	0.443	AIRE (directAnnotation).		1	1455	BCL2
390	geneSet	transfac_pro__M09026	4.14	0.443		TAF1 (inferredBy_MotifSimilarity).	1	1455	BCL2
391	geneSet	hocomoco__STAT4_HUMAN.H11MO.0.A	4.14	0.443	STAT4 (directAnnotation).	ETV7; STAT1; STAT2; STAT3; STAT5A; STAT5B; STAT6 (inferredBy_MotifSimilarity). IL21 (inferredBy_MotifSimilarity_n_Orthology).	1	1455	BCL2
392	geneSet	transfac_pro__M09191	4.14	0.443		E2F4; E2F7; E2F8 (inferredBy_MotifSimilarity).	1	1455	BCL2
393	geneSet	transfac_pro__M09064	4.13	0.442			1	1455	BCL2
394	geneSet	predrem__nrMotif29	4.13	0.442			1	1455	BCL2
395	geneSet	cisbp__M0581	4.13	0.442			2	3393	BCL2;LIPT1
396	geneSet	dbcorrdb__SETDB1__ENCSR000EYD_1__m4	4.13	0.442	SETDB1 (directAnnotation).		1	1455	BCL2
397	geneSet	stark__YSAAGGWCRCHRM	4.13	0.442	NR5A1 (inferredBy_Orthology).		1	1455	BCL2
398	geneSet	yetfasco__YLR451W_2135	4.12	0.442			2	3393	BCL2;LIPT1
399	geneSet	transfac_pro__M05848	4.12	0.442	ZNF615 (directAnnotation).		1	1455	BCL2
400	geneSet	cisbp__M3968	4.12	0.442	STAT1 (directAnnotation).		1	1455	BCL2
401	geneSet	hocomoco__RXRB_HUMAN.H11MO.0.C	4.12	0.442	RXRB (directAnnotation).		1	1455	BCL2
402	geneSet	dbcorrdb__NFIC__ENCSR000BRN_1__m2	4.12	0.442	NFIC (directAnnotation).	BCL11A; CEBPB; EP300; FOXM1; MTA3; RUNX1; RUNX3; STAT3; STAT5A; TBL1XR1 (inferredBy_MotifSimilarity). CBFB (inferredBy_MotifSimilarity_n_Orthology).	1	1455	BCL2
403	geneSet	taipale_cyt_meth__E2F7_NTTTCCCGCCAAAN_eDBD_meth_repr	4.12	0.442	E2F7 (directAnnotation).	E2F1; E2F3; E2F4; E2F8 (inferredBy_MotifSimilarity).	1	1455	BCL2
404	geneSet	taipale_cyt_meth__ATOH1_ANCATATGNY_eDBD	4.12	0.442	ATOH1 (directAnnotation).	ATOH7; BHLHA15; BHLHE22; BHLHE23; FERD3L; MESP2; MSC; MSGN1; NEUROD1; NEUROD2; NEUROG1; NEUROG2; OLIG1; OLIG2; OLIG3; TCF21 (inferredBy_MotifSimilarity). TCF12; TCF3; TCF4; TWIST2 (inferredBy_MotifSimilarity_n_Orthology).	1	1455	BCL2
405	geneSet	cisbp__M0570	4.11	0.441			1	1455	BCL2
406	geneSet	dbcorrdb__GTF2F1__ENCSR000EHC_1__m1	4.11	0.441	GTF2F1 (directAnnotation).	GTF2B; NELFE; POLR2A; TAF1; TBP (inferredBy_MotifSimilarity). TBPL2 (inferredBy_MotifSimilarity_n_Orthology).	1	1455	BCL2
407	geneSet	transfac_pro__M09035	4.11	0.441			1	1455	BCL2
408	geneSet	swissregulon__hs__PAX4.p2	4.11	0.441	PAX4 (directAnnotation).	CUX1; MAZ; RCOR1; REST; RREB1; TBX15; ZNF148; ZNF740 (inferredBy_MotifSimilarity). ZNF16; ZNF189; ZNF23; ZNF281; ZNF429; ZNF471; ZNF502; ZNF607; ZNF84 (inferredBy_MotifSimilarity_n_Orthology).	1	1455	BCL2
409	geneSet	transfac_pro__M09091	4.11	0.441		PHF8; TAF1 (inferredBy_MotifSimilarity).	1	1455	BCL2
410	geneSet	cisbp__M1752	4.11	0.441			1	1455	BCL2
411	geneSet	cisbp__M6461	4.11	0.44	RXRB (directAnnotation).		1	1455	BCL2
412	geneSet	hdpi__MSI1	4.11	0.44	MSI1 (directAnnotation).		1	1455	BCL2
413	geneSet	cisbp__M1717	4.11	0.44			1	1455	BCL2
414	geneSet	transfac_pro__M01061	4.11	0.44		MEF2A; MEF2B; MEF2C; MEF2D (inferredBy_MotifSimilarity).	1	1455	BCL2
415	geneSet	cisbp__M0290	4.11	0.44	MAFK (inferredBy_Orthology).	BACH1; MAF; MAFA; MAFF; MAFG; NRL (inferredBy_MotifSimilarity). MAFB (inferredBy_MotifSimilarity_n_Orthology).	1	1455	BCL2
416	geneSet	transfac_pro__M09084	4.11	0.44		EGR1; ELK1; TAF1 (inferredBy_MotifSimilarity).	1	1455	BCL2
417	geneSet	yetfasco__YKL015W_2223	4.1	0.439			1	1455	BCL2
418	geneSet	predrem__nrMotif295	4.1	0.439			1	1455	BCL2
419	geneSet	transfac_pro__M05000	4.1	0.439			1	1455	BCL2
420	geneSet	factorbook__SRF	4.1	0.439	SRF (directAnnotation).		1	1455	BCL2
421	geneSet	cisbp__M1057	4.1	0.439	HOMEZ (inferredBy_Orthology).		1	1455	BCL2
422	geneSet	predrem__nrMotif1700	4.09	0.439			1	1455	BCL2
423	geneSet	transfac_pro__M00404	4.09	0.439			1	1455	BCL2
424	geneSet	transfac_pro__M09080	4.09	0.439			1	1455	BCL2
425	geneSet	cisbp__M3023	4.08	0.438		CUX1 (inferredBy_MotifSimilarity).	1	1455	BCL2
426	geneSet	transfac_pro__M05431	4.08	0.438	ZNF296 (directAnnotation).	BCL11B (inferredBy_MotifSimilarity).	1	1455	BCL2
427	geneSet	transfac_pro__M09074	4.08	0.438		POLR2A; TAF1 (inferredBy_MotifSimilarity).	1	1455	BCL2
428	geneSet	transfac_pro__M09054	4.08	0.438		TAF1 (inferredBy_MotifSimilarity).	1	1455	BCL2
429	geneSet	scertf__badis.RSC30	4.08	0.438			1	1455	BCL2
430	geneSet	cisbp__M1749	4.08	0.438			1	1455	BCL2
431	geneSet	transfac_pro__M06641	4.08	0.438	ZNF184 (directAnnotation).		1	1455	BCL2
432	geneSet	transfac_pro__M01179	4.08	0.438			1	1455	BCL2
433	geneSet	cisbp__M0142	4.08	0.437			1	1455	BCL2
434	geneSet	predrem__nrMotif856	4.08	0.437			1	1455	BCL2
435	geneSet	cisbp__M4512	4.08	0.437	SRF (directAnnotation).		1	1455	BCL2
436	geneSet	transfac_public__M00496	4.08	0.437	STAT1 (directAnnotation).		1	1455	BCL2
437	geneSet	transfac_pro__M09071	4.08	0.437		TAF1 (inferredBy_MotifSimilarity).	1	1455	BCL2
438	geneSet	taipale_cyt_meth__FOXP3_NAWTTGTAYGACAAATN_FL_meth_repr	4.08	0.437	FOXP3 (directAnnotation).		1	1455	BCL2
439	geneSet	transfac_pro__M09039	4.08	0.437		PHF8; TAF1 (inferredBy_MotifSimilarity).	1	1455	BCL2
440	geneSet	taipale_cyt_meth__BHLHE23_ANCATATGNT_FL	4.08	0.437	BHLHE23 (directAnnotation).	ATOH1; ATOH7; BHLHA15; BHLHE22; FERD3L; MSC; MSGN1; NEUROD1; NEUROD2; NEUROG1; OLIG1; OLIG2; OLIG3; TCF21 (inferredBy_MotifSimilarity). TCF12; TCF3; TCF4; TWIST2 (inferredBy_MotifSimilarity_n_Orthology).	1	1455	BCL2
441	geneSet	swissregulon__hs__NFATC1..3.p2	4.08	0.437	NFATC1; NFATC2; NFATC3 (directAnnotation).	ILF2; NFATC4 (inferredBy_MotifSimilarity).	1	1455	BCL2
442	geneSet	transfac_pro__M05103	4.07	0.436			1	1455	BCL2
443	geneSet	elemento__CGGCCCC	4.07	0.436			1	1455	BCL2
444	geneSet	transfac_pro__M06195	4.07	0.436	ZNF90 (directAnnotation).		1	1455	BCL2
445	geneSet	transfac_pro__M05006	4.06	0.436			1	1455	BCL2
446	geneSet	transfac_pro__M09072	4.05	0.435		PHF8; TAF1 (inferredBy_MotifSimilarity).	1	1455	BCL2
447	geneSet	taipale_cyt_meth__OLIG3_ACCATATGKT_eDBD_meth	4.05	0.435	OLIG3 (directAnnotation).	ATOH1; ATOH7; BHLHA15; BHLHE22; BHLHE23; FERD3L; MESP2; MSC; MSGN1; NEUROD1; NEUROD2; NEUROG1; OLIG1; OLIG2; TCF21; TFAP4 (inferredBy_MotifSimilarity). TCF12; TCF3; TCF4; TWIST2 (inferredBy_MotifSimilarity_n_Orthology).	1	1455	BCL2
448	geneSet	transfac_pro__M03556	4.05	0.435	NFAT5 (directAnnotation).		1	1455	BCL2
449	geneSet	cisbp__M1805	4.05	0.435			1	1455	BCL2
450	geneSet	transfac_pro__M00734	4.05	0.435	ZNF384 (directAnnotation).		1	1455	BCL2
451	geneSet	taipale__NFKB2_DBD_NGGGGAWTCCCCN	4.05	0.434	NFKB2 (directAnnotation).	NFKB1; RELA (inferredBy_MotifSimilarity). HIVEP1; HIVEP2; HIVEP3; REL; RELB; ZNF831 (inferredBy_MotifSimilarity_n_Orthology).	1	1455	BCL2
452	geneSet	tiffin__TIFDMEM0000063	4.05	0.434			1	1455	BCL2
453	geneSet	dbcorrdb__STAT3__ENCSR000EDC_1__m2	4.05	0.434	STAT3 (directAnnotation).	ETV7; STAT1; STAT4; STAT5A (inferredBy_MotifSimilarity).	1	1455	BCL2
454	geneSet	transfac_pro__M01499	4.05	0.434			1	1455	BCL2
455	geneSet	jaspar__MA0308.1	4.05	0.434			1	1455	BCL2
456	geneSet	transfac_pro__M05036	4.04	0.433			1	1455	BCL2
457	geneSet	transfac_pro__M09067	4.04	0.433			1	1455	BCL2
458	geneSet	homer__ANTTCTTAAGAA_STAT6	4.04	0.433	STAT6 (inferredBy_Orthology).		1	1455	BCL2
459	geneSet	swissregulon__sacCer__OAF1	4.04	0.433			1	1455	BCL2
460	geneSet	dbcorrdb__TAF7__ENCSR000BNM_1__m5	4.04	0.433	TAF7 (directAnnotation).		1	1455	BCL2
461	geneSet	predrem__nrMotif374	4.03	0.433			1	1455	BCL2
462	geneSet	cisbp__M1711	4.03	0.433			2	3393	BCL2;LIPT1
463	geneSet	transfac_pro__M07618	4.03	0.433	SRF (directAnnotation).		1	1455	BCL2
464	geneSet	cisbp__M0118	4.03	0.433			1	1455	BCL2
465	geneSet	hocomoco__RUNX1_MOUSE.H11MO.0.A	4.03	0.433		CBFB; CEBPB; IKZF1; MTA3; RUNX1; RUNX2; RUNX3; TBL1XR1 (inferredBy_MotifSimilarity).	1	1455	BCL2
466	geneSet	transfac_pro__M09090	4.03	0.433		ELK1; GABPA; POLR2A; TAF1; YY1 (inferredBy_MotifSimilarity).	1	1455	BCL2
467	geneSet	jaspar__MA0973.1	4.03	0.433			1	1455	BCL2
468	geneSet	yetfasco__YJL103C_856	4.03	0.433			1	1455	BCL2
469	geneSet	cisbp__M2925	4.02	0.432	RUNX1 (directAnnotation).		1	1455	BCL2
470	geneSet	cisbp__M2352	4.02	0.432			1	1455	BCL2
471	geneSet	cisbp__M1836	4.02	0.432		MEF2B; MEF2C; MEF2D (inferredBy_MotifSimilarity).	1	1455	BCL2
472	geneSet	jaspar__MA0377.1	4.02	0.432			1	1455	BCL2
473	geneSet	transfac_pro__M06482	4.02	0.431	ZNF547 (directAnnotation).		1	1455	BCL2
474	geneSet	cisbp__M2349	4.02	0.431		MEF2A; MEF2B; MEF2C (inferredBy_MotifSimilarity).	1	1455	BCL2
475	geneSet	cisbp__M1710	4.02	0.431			1	1455	BCL2
476	geneSet	predrem__nrMotif2456	4.02	0.431			1	1455	BCL2
477	geneSet	transfac_pro__M01525	4.02	0.431			1	1455	BCL2
478	geneSet	transfac_pro__M09066	4.02	0.431		TAF1 (inferredBy_MotifSimilarity).	1	1455	BCL2
479	geneSet	transfac_pro__M05066	4.02	0.431			1	1455	BCL2
480	geneSet	cisbp__M2113	4.02	0.431			1	1455	BCL2
481	geneSet	cisbp__M1707	4.01	0.43			1	1455	BCL2
482	geneSet	cisbp__M4858	4.01	0.43	ZNF275 (inferredBy_Orthology).		1	1455	BCL2
483	geneSet	homer__CCATATATGGNA_CArG	4.01	0.43	SRF (inferredBy_Orthology).	MEF2B; MEF2C; MEF2D (inferredBy_MotifSimilarity).	1	1455	BCL2
484	geneSet	cisbp__M1411	4.01	0.43			1	1455	BCL2
485	geneSet	cisbp__M1834	4.01	0.43			1	1455	BCL2
486	geneSet	cisbp__M5099	4.01	0.43	SMAD1; SMAD5; SMAD9 (inferredBy_Orthology).		1	1455	BCL2
487	geneSet	cisbp__M0653	4.01	0.43			1	1455	BCL2
488	geneSet	taipale__NEUROG2_full_RACATATGTY	4.01	0.43	NEUROG2 (directAnnotation).	ATOH1; ATOH7; BHLHE22; BHLHE23; MESP2; NEUROD1; NEUROD2; NEUROG1; OLIG1; OLIG2; OLIG3 (inferredBy_MotifSimilarity). MSC; TCF21 (inferredBy_MotifSimilarity_n_Orthology).	1	1455	BCL2
489	geneSet	transfac_pro__M03202	4.01	0.43			1	1455	BCL2
490	geneSet	transfac_pro__M03555	4.01	0.43	ILF2; NFATC2 (directAnnotation).		1	1455	BCL2
491	geneSet	cisbp__M1750	4.01	0.43			1	1455	BCL2
492	geneSet	taipale_cyt_meth__NEUROG1_RNCATATGNY_FL_meth	4.01	0.43	NEUROG1 (directAnnotation).	ATOH1; ATOH7; BHLHA15; BHLHE22; BHLHE23; FERD3L; MESP2; NEUROD1; NEUROD2; NEUROG2; OLIG1; OLIG2; OLIG3 (inferredBy_MotifSimilarity). MSC (inferredBy_MotifSimilarity_n_Orthology).	1	1455	BCL2
493	geneSet	cisbp__M6497	4	0.43	STAT6 (directAnnotation).		1	1455	BCL2
494	geneSet	predrem__nrMotif281	4	0.43			1	1455	BCL2
495	geneSet	cisbp__M1313	4	0.43			1	1455	BCL2
496	geneSet	taipale_cyt_meth__BHLHE22_ANCATATGNY_eDBD_meth	3.99	0.429	BHLHE22 (directAnnotation).	ATOH1; ATOH7; BHLHA15; BHLHE23; FERD3L; MESP2; MSC; MSGN1; NEUROD1; NEUROD2; NEUROG1; NEUROG2; OLIG1; OLIG2; OLIG3; TCF21 (inferredBy_MotifSimilarity). TCF12; TCF3; TCF4; TWIST2 (inferredBy_MotifSimilarity_n_Orthology).	1	1455	BCL2
497	geneSet	cisbp__M0134	3.99	0.429			1	1455	BCL2
498	geneSet	transfac_pro__M01546	3.99	0.429			1	1455	BCL2
499	geneSet	cisbp__M5355	3.99	0.429	E2F2 (directAnnotation).	E2F1; E2F3; E2F4 (inferredBy_MotifSimilarity).	1	1455	BCL2
500	geneSet	cisbp__M2619	3.99	0.429		MEF2A; MEF2B; MEF2C; MEF2D (inferredBy_MotifSimilarity).	1	1455	BCL2
501	geneSet	transfac_pro__M09033	3.99	0.429		TAF1 (inferredBy_MotifSimilarity).	1	1455	BCL2
502	geneSet	taipale_cyt_meth__FOXO4_NYGTAAACAN_eDBD	3.99	0.429	FOXO4 (directAnnotation).	FOXG1; FOXL2 (inferredBy_MotifSimilarity). FOXC1; FOXC2; FOXS1 (inferredBy_MotifSimilarity_n_Orthology).	1	1455	BCL2
503	geneSet	transfac_pro__M05762	3.99	0.429	ZNF774 (directAnnotation).		1	1455	BCL2
504	geneSet	cisbp__M1772	3.99	0.429			2	3393	BCL2;LIPT1
505	geneSet	transfac_pro__M09564	3.99	0.428			1	1455	BCL2
506	geneSet	tfdimers__MD00104	3.99	0.428	ELF1; ELF2; ELF4; ELK1; ELK3; ELK4; ERG; ETS1; ETS2; ETV4; ETV6; ETV7; FLI1; GABPA; GABPB1; PSMD12; SOX4; SPI1; SPIB (directAnnotation).		1	1455	BCL2
507	geneSet	transfac_pro__M05067	3.98	0.428			1	1455	BCL2
508	geneSet	transfac_pro__M06154	3.98	0.428	ZNF132 (directAnnotation).		1	1455	BCL2
509	geneSet	hocomoco__BATF_MOUSE.H11MO.1.A	3.98	0.428	BATF (inferredBy_Orthology).	CEBPB; EP300; FOXM1; JUN; JUND; MEF2C; MTA3; NFATC1; NFIC; STAT3; STAT5A; TBL1XR1 (inferredBy_MotifSimilarity).	1	1455	BCL2
510	geneSet	jaspar__MA0001.2	3.98	0.428		MEF2B; MEF2C; MEF2D (inferredBy_MotifSimilarity).	1	1455	BCL2
511	geneSet	cisbp__M4477	3.98	0.428	SRF (directAnnotation).		1	1455	BCL2
512	geneSet	yetfasco__YOR140W_839	3.98	0.428			1	1455	BCL2
513	geneSet	taipale__BHLHE23_DBD_ANCATATGNT	3.97	0.427	BHLHE23 (directAnnotation).	ATOH1; ATOH7; BHLHA15; BHLHE22; FERD3L; MESP2; MSC; NEUROD1; NEUROD2; NEUROG1; NEUROG2; OLIG1; OLIG2; OLIG3; TCF21 (inferredBy_MotifSimilarity). TWIST2 (inferredBy_MotifSimilarity_n_Orthology).	1	1455	BCL2
514	geneSet	transfac_public__M00106	3.97	0.427	CUX1 (directAnnotation).		1	1455	BCL2
515	geneSet	cisbp__M1788	3.97	0.427			1	1455	BCL2
516	geneSet	hdpi__RBMS1	3.97	0.427	RBMS1 (directAnnotation).		1	1455	BCL2
517	geneSet	hocomoco__AIRE_HUMAN.H11MO.0.C	3.97	0.427	AIRE (directAnnotation).		1	1455	BCL2
518	geneSet	transfac_pro__M05278	3.97	0.427			1	1455	BCL2
519	geneSet	predrem__nrMotif1724	3.97	0.427			1	1455	BCL2
520	geneSet	predrem__nrMotif115	3.97	0.427			1	1455	BCL2
521	geneSet	swissregulon__sacCer__RSC30	3.96	0.426			1	1455	BCL2
522	geneSet	cisbp__M1794	3.96	0.425			1	1455	BCL2
523	geneSet	transfac_pro__M03123	3.96	0.425		ATF3; BACH1; BHLHE40; BHLHE41; CLOCK; MLX; MLXIPL; SREBF1; SREBF2; TFE3; TFEB; TFEC; USF1; USF2 (inferredBy_MotifSimilarity).	1	1455	BCL2
524	geneSet	cisbp__M0996	3.96	0.425	HDX (inferredBy_Orthology).		1	1455	BCL2
525	geneSet	cisbp__M1795	3.96	0.425			1	1455	BCL2
526	geneSet	cisbp__M5654	3.96	0.425	NEUROG2 (directAnnotation).	ATOH1; ATOH7; BHLHE22; BHLHE23; MESP2; NEUROD1; NEUROD2; NEUROG1; OLIG1; OLIG2; OLIG3 (inferredBy_MotifSimilarity). MSC; TCF21 (inferredBy_MotifSimilarity_n_Orthology).	1	1455	BCL2
527	geneSet	transfac_pro__M06382	3.95	0.425	ZNF773 (directAnnotation).		1	1455	BCL2
528	geneSet	elemento__CCCGCGC	3.95	0.425			1	1455	BCL2
529	geneSet	transfac_pro__M09168	3.95	0.425		CEBPB; NFIC; SMARCA4 (inferredBy_MotifSimilarity).	1	1455	BCL2
530	geneSet	taipale_cyt_meth__BHLHE23_ANCATATGNY_eDBD	3.95	0.425	BHLHE23 (directAnnotation).	ATOH1; ATOH7; BHLHA15; BHLHE22; FERD3L; MESP2; MSC; MSGN1; NEUROD1; NEUROD2; NEUROG1; NEUROG2; OLIG1; OLIG2; OLIG3; TCF21 (inferredBy_MotifSimilarity). TCF12; TCF3; TCF4; TWIST2 (inferredBy_MotifSimilarity_n_Orthology).	1	1455	BCL2
531	geneSet	idmmpmm__Mad	3.95	0.425	SMAD1; SMAD5; SMAD9 (inferredBy_Orthology).		1	1455	BCL2
532	geneSet	cisbp__M2182	3.95	0.425			1	1455	BCL2
533	geneSet	dbcorrdb__MTA3__ENCSR000BRH_1__m2	3.94	0.424	MTA3 (directAnnotation).	BCL11A; CBFB; CEBPB; EP300; FOXM1; IKZF1; NFIC; RUNX1; RUNX2; RUNX3; STAT5A; TBL1XR1 (inferredBy_MotifSimilarity).	1	1455	BCL2
534	geneSet	cisbp__M0778	3.94	0.424			1	1455	BCL2
535	geneSet	cisbp__M1216	3.94	0.424			1	1455	BCL2
536	geneSet	transfac_pro__M08952	3.94	0.424	NFKB1 (directAnnotation).	BCL3; NFKB2; REL; RELA; RELB (inferredBy_MotifSimilarity). POLD2 (inferredBy_MotifSimilarity_n_Orthology).	1	1455	BCL2
537	geneSet	transfac_pro__M09094	3.94	0.424			1	1455	BCL2
538	geneSet	taipale__OLIG2_full_AMCATATGKT	3.93	0.423	OLIG2 (directAnnotation).	ATOH1; ATOH7; BHLHA15; BHLHE22; BHLHE23; FERD3L; MESP2; MSC; MSGN1; NEUROD1; NEUROD2; NEUROG1; NEUROG2; OLIG1; OLIG3; TCF21; TFAP4 (inferredBy_MotifSimilarity). TCF12; TCF3; TCF4; TWIST2 (inferredBy_MotifSimilarity_n_Orthology).	1	1455	BCL2
539	geneSet	transfac_pro__M09070	3.93	0.423		POLR2A (inferredBy_MotifSimilarity).	1	1455	BCL2
540	geneSet	cisbp__M6223	3.93	0.423	ETV5 (directAnnotation).	ELK1 (inferredBy_MotifSimilarity).	1	1455	BCL2
541	geneSet	transfac_pro__M01890	3.93	0.423	STAT5A (directAnnotation).	BCL6 (inferredBy_MotifSimilarity).	1	1455	BCL2
542	geneSet	jaspar__MA0559.1	3.93	0.423			1	1455	BCL2
543	geneSet	transfac_pro__M08866	3.93	0.423	RUNX1; RUNX2; RUNX3 (directAnnotation).	BCL11A; CBFB; EP300; TBL1XR1 (inferredBy_MotifSimilarity).	1	1455	BCL2
544	geneSet	transfac_public__M00271	3.93	0.422	RUNX1 (directAnnotation).		1	1455	BCL2
545	geneSet	transfac_pro__M06742	3.93	0.422	ZNF304 (directAnnotation).		1	1455	BCL2
546	geneSet	elemento__ACACGCG	3.92	0.422			1	1455	BCL2
547	geneSet	cisbp__M5308	3.92	0.422	BHLHE23 (directAnnotation).	ATOH1; ATOH7; BHLHA15; BHLHE22; FERD3L; MESP2; MSC; NEUROD1; NEUROD2; NEUROG1; NEUROG2; OLIG1; OLIG2; OLIG3; TCF21 (inferredBy_MotifSimilarity). TWIST2 (inferredBy_MotifSimilarity_n_Orthology).	1	1455	BCL2
548	geneSet	dbcorrdb__POLR2A__ENCSR000EEM_1__m1	3.92	0.422	POLR2A (directAnnotation).	ELK1; ELK4; ETV1; GABPA; GABPB1; PML; RELA; SIN3A (inferredBy_MotifSimilarity). FLI1 (inferredBy_MotifSimilarity_n_Orthology).	1	1455	LIPT1
549	geneSet	yetfasco__YDR421W_2115	3.92	0.422			1	1455	BCL2
550	geneSet	tfdimers__MD00174	3.91	0.421	PDX1; STAT6 (directAnnotation).		1	1455	BCL2
551	geneSet	hocomoco__STAT1_HUMAN.H11MO.0.A	3.91	0.421	STAT1 (directAnnotation).	STAT2; STAT3; STAT4; STAT5A; STAT6 (inferredBy_MotifSimilarity).	1	1455	BCL2
552	geneSet	transfac_pro__M06452	3.91	0.421	ZNF567 (directAnnotation).		1	1455	BCL2
553	geneSet	transfac_pro__M05427	3.9	0.42	ZNF516 (directAnnotation).		1	1455	BCL2
554	geneSet	tfdimers__MD00508	3.9	0.42	HOXA13; MZF1 (directAnnotation).		1	1455	BCL2
555	geneSet	swissregulon__sacCer__GCR1	3.9	0.42			1	1455	BCL2
556	geneSet	transfac_pro__M09053	3.9	0.42		PHF8; TAF1 (inferredBy_MotifSimilarity).	1	1455	BCL2
557	geneSet	cisbp__M4860	3.9	0.42			1	1455	BCL2
558	geneSet	elemento__ACATGAC	3.9	0.42			1	1455	BCL2
559	geneSet	transfac_pro__M01566	3.9	0.419			1	1455	BCL2
560	geneSet	cisbp__M0697	3.9	0.419	EHF (inferredBy_Orthology).	ELF1; ELF2; ELF3; ELF4; ELF5; ETV6; FLI1 (inferredBy_MotifSimilarity). ERF; ETV3; ETV3L; SPDEF (inferredBy_MotifSimilarity_n_Orthology).	1	1455	BCL2
561	geneSet	transfac_pro__M04992	3.9	0.419			1	1455	BCL2
562	geneSet	cisbp__M1783	3.9	0.419			1	1455	BCL2
563	geneSet	cisbp__M1823	3.9	0.419			1	1455	BCL2
564	geneSet	cisbp__M0681	3.89	0.419			1	1455	BCL2
565	geneSet	hocomoco__FOXO1_HUMAN.H11MO.0.A	3.89	0.419	FOXO1 (directAnnotation).	FOXA1; FOXO3 (inferredBy_MotifSimilarity).	1	1455	BCL2
566	geneSet	cisbp__M6458	3.89	0.419	RUNX2 (directAnnotation).	BCL11A; CEBPB; IKZF1; MTA3; RUNX1; RUNX3; TBL1XR1 (inferredBy_MotifSimilarity).	1	1455	BCL2
567	geneSet	taipale__BHLHA15_DBD_NNCATATGNN	3.89	0.419	BHLHA15 (directAnnotation).	ATOH1; ATOH7; BHLHE22; BHLHE23; MSC; MSGN1; NEUROD1; NEUROD2; NEUROG1; OLIG1; OLIG2; OLIG3; TCF21; TFAP4 (inferredBy_MotifSimilarity). TCF12; TCF3; TCF4 (inferredBy_MotifSimilarity_n_Orthology).	1	1455	BCL2
568	geneSet	hdpi__IRF6	3.89	0.419	IRF6 (directAnnotation).		1	1455	BCL2
569	geneSet	transfac_pro__M09031	3.89	0.419			1	1455	BCL2
570	geneSet	dbcorrdb__STAT1__ENCSR000FAV_1__m1	3.88	0.418	STAT1 (directAnnotation).	ETV7; IRF8; STAT2; STAT3 (inferredBy_MotifSimilarity). STAT4 (inferredBy_MotifSimilarity_n_Orthology).	1	1455	BCL2
571	geneSet	cisbp__M1753	3.88	0.418			1	1455	BCL2
572	geneSet	transfac_pro__M06602	3.87	0.417	ZNF669 (directAnnotation).		1	1455	BCL2
573	geneSet	cisbp__M1807	3.87	0.417			2	4912	BCL2;LIPT1
574	geneSet	predrem__nrMotif1403	3.87	0.417			1	1455	BCL2
575	geneSet	transfac_pro__M03169	3.87	0.417			1	1455	BCL2
576	geneSet	jaspar__MA1034.1	3.87	0.417			1	1455	BCL2
577	geneSet	transfac_pro__M09022	3.87	0.417		ELK1; GABPA; KDM5A; POLR2A; TAF1; YY1 (inferredBy_MotifSimilarity).	1	1455	BCL2
578	geneSet	hocomoco__OLIG3_HUMAN.H11MO.0.D	3.87	0.417	OLIG3 (directAnnotation).	ATOH1; ATOH7; BHLHA15; BHLHE22; BHLHE23; NEUROD1; NEUROD2; NEUROG1; OLIG1; OLIG2; TFAP4 (inferredBy_MotifSimilarity). MSC; TCF21; TWIST2 (inferredBy_MotifSimilarity_n_Orthology).	1	1455	BCL2
579	geneSet	dbcorrdb__CTCF__ENCSR000APF_1__m2	3.87	0.416	CTCF (directAnnotation).	RAD21 (inferredBy_MotifSimilarity).	1	1455	BCL2
580	geneSet	transfac_pro__M01212	3.87	0.416	STAT1 (directAnnotation).	STAT3 (inferredBy_MotifSimilarity). STAT4 (inferredBy_MotifSimilarity_n_Orthology).	1	1455	BCL2
581	geneSet	predrem__nrMotif1409	3.87	0.416			1	1455	BCL2
582	geneSet	taipale__NEUROD2_full_NNCATATGNN	3.87	0.416	NEUROD2 (directAnnotation).	ATOH1; ATOH7; BHLHA15; BHLHE22; BHLHE23; FERD3L; MESP2; MSC; MSGN1; NEUROD1; NEUROG1; NEUROG2; OLIG1; OLIG2; OLIG3; TCF21 (inferredBy_MotifSimilarity). TCF12; TCF3; TCF4; TWIST2 (inferredBy_MotifSimilarity_n_Orthology).	1	1455	BCL2
583	geneSet	transfac_pro__M07514	3.87	0.416		ATF3; TAF1 (inferredBy_MotifSimilarity).	1	1455	BCL2
584	geneSet	flyfactorsurvey__Mad_FlyReg_FBgn0011648	3.86	0.416	SMAD1; SMAD5; SMAD9 (inferredBy_Orthology).		1	1455	BCL2
585	geneSet	transfac_pro__M00949	3.86	0.416		MEF2A; MEF2B; MEF2C (inferredBy_MotifSimilarity). BORCS8-MEF2B; MEF2D (inferredBy_MotifSimilarity_n_Orthology).	1	1455	BCL2
586	geneSet	cisbp__M1768	3.86	0.416			1	1455	BCL2
587	geneSet	jaspar__MA0556.1	3.86	0.416		MEF2A; MEF2B; MEF2C (inferredBy_MotifSimilarity).	1	1455	BCL2
588	geneSet	tfdimers__MD00441	3.86	0.416	NFKB1; OVOL2; RELA (directAnnotation).		1	1455	BCL2
589	geneSet	transfac_pro__M06632	3.85	0.415	ZNF717 (directAnnotation).		1	1455	BCL2
590	geneSet	predrem__nrMotif2359	3.85	0.415			1	1455	BCL2
591	geneSet	jaspar__MA1052.1	3.84	0.414		HCFC1 (inferredBy_MotifSimilarity).	1	1455	BCL2
592	geneSet	transfac_pro__M05980	3.84	0.414	ZFP64 (directAnnotation).		1	1455	BCL2
593	geneSet	cisbp__M0440	3.84	0.414	ZSCAN20 (inferredBy_Orthology).		1	1455	BCL2
594	geneSet	cisbp__M5692	3.84	0.414	OLIG2 (directAnnotation).	ATOH1; ATOH7; BHLHA15; BHLHE22; BHLHE23; FERD3L; MESP2; MSC; MSGN1; NEUROD1; NEUROD2; NEUROG1; NEUROG2; OLIG1; OLIG3; TCF21; TFAP4 (inferredBy_MotifSimilarity). TCF12; TCF3; TCF4; TWIST2 (inferredBy_MotifSimilarity_n_Orthology).	1	1455	BCL2
595	geneSet	hdpi__HIST2H2BE	3.84	0.414	HIST2H2BE (directAnnotation).		1	1455	BCL2
596	geneSet	yetfasco__YHR178W_2068	3.84	0.413			1	1455	BCL2
597	geneSet	tfdimers__MD00397	3.84	0.413			1	1455	BCL2
598	geneSet	transfac_pro__M02896	3.84	0.413	SPI1 (inferredBy_Orthology).		1	1455	BCL2
599	geneSet	taipale_cyt_meth__OLIG3_ACCATATGKT_eDBD	3.84	0.413	OLIG3 (directAnnotation).	ATOH1; ATOH7; BHLHA15; BHLHE22; BHLHE23; FERD3L; MESP2; MSC; MSGN1; NEUROD1; NEUROD2; NEUROG1; NEUROG2; OLIG1; OLIG2; TCF21 (inferredBy_MotifSimilarity). TCF12; TCF3; TCF4; TWIST2 (inferredBy_MotifSimilarity_n_Orthology).	1	1455	BCL2
600	geneSet	cisbp__M0611	3.84	0.413			1	1455	BCL2
601	geneSet	transfac_pro__M09082	3.83	0.413		PHF8; TAF1 (inferredBy_MotifSimilarity).	1	1455	BCL2
602	geneSet	cisbp__M0759	3.83	0.413			1	1455	BCL2
603	geneSet	predrem__nrMotif410	3.82	0.412			1	1455	BCL2
604	geneSet	taipale_cyt_meth__BCL6_NTGCTTTCGAGGAAYN_eDBD_repr	3.82	0.412	BCL6 (directAnnotation).	BCL6B (inferredBy_MotifSimilarity).	1	1455	BCL2
605	geneSet	transfac_pro__M05376	3.82	0.412		ZNF672 (inferredBy_MotifSimilarity).	1	1455	BCL2
606	geneSet	transfac_pro__M03183	3.82	0.412			1	1455	BCL2
607	geneSet	cisbp__M1766	3.82	0.412			1	1455	BCL2
608	geneSet	transfac_pro__M05936	3.82	0.412	ZNF672 (inferredBy_Orthology).	ZNF563 (inferredBy_MotifSimilarity).	1	1455	BCL2
609	geneSet	cisbp__M0025	3.82	0.412			1	1455	BCL2
610	geneSet	predrem__nrMotif853	3.81	0.411			1	1455	BCL2
611	geneSet	transfac_pro__M09068	3.81	0.411		TAF1 (inferredBy_MotifSimilarity).	1	1455	BCL2
612	geneSet	taipale__OLIG1_DBD_ANCATATGNT	3.81	0.411	OLIG1 (directAnnotation).	ATOH1; ATOH7; BHLHA15; BHLHE22; BHLHE23; FERD3L; MESP2; MSC; NEUROD1; NEUROD2; NEUROG1; NEUROG2; OLIG2; OLIG3; TCF21; TFAP4 (inferredBy_MotifSimilarity). TWIST2 (inferredBy_MotifSimilarity_n_Orthology).	1	1455	BCL2
613	geneSet	transfac_public__M00275	3.81	0.411			1	1455	BCL2
614	geneSet	cisbp__M1730	3.81	0.411			1	1455	BCL2
615	geneSet	cisbp__M0043	3.81	0.411			1	1455	BCL2
616	geneSet	jaspar__MA1053.1	3.81	0.411		HCFC1 (inferredBy_MotifSimilarity).	1	1455	BCL2
617	geneSet	cisbp__M1738	3.81	0.41			1	1455	BCL2
618	geneSet	hdpi__PKM2	3.81	0.41	PKM (directAnnotation).		1	1455	BCL2
619	geneSet	dbcorrdb__SUPT20H__ENCSR000ECQ_1__m2	3.81	0.41	SUPT20H (directAnnotation).		1	1455	BCL2
620	geneSet	predrem__nrMotif1631	3.8	0.41			1	1455	BCL2
621	geneSet	cisbp__M1414	3.8	0.41			1	1455	BCL2
622	geneSet	cisbp__M4848	3.8	0.41			1	1455	BCL2
623	geneSet	cisbp__M1718	3.8	0.41			1	1455	BCL2
624	geneSet	transfac_pro__M01965	3.8	0.41			1	1455	BCL2
625	geneSet	cisbp__M0306	3.79	0.409	ATF4 (inferredBy_Orthology).		1	1455	BCL2
626	geneSet	jaspar__MA0367.1	3.79	0.409			1	1455	BCL2
627	geneSet	hdpi__ZMAT4	3.79	0.409	ZMAT4 (directAnnotation).		1	1455	BCL2
628	geneSet	transfac_pro__M09037	3.79	0.409			1	1455	BCL2
629	geneSet	transfac_pro__M03557	3.79	0.409	NFKB1 (directAnnotation). POLD2 (inferredBy_Orthology).	NFKB2; REL; RELA (inferredBy_MotifSimilarity).	1	1455	BCL2
630	geneSet	predrem__nrMotif124	3.79	0.409			1	1455	BCL2
631	geneSet	transfac_pro__M04993	3.78	0.408			1	1455	BCL2
632	geneSet	cisbp__M4202	3.78	0.407			1	1455	BCL2
633	geneSet	transfac_pro__M04630	3.78	0.407			1	1455	BCL2
634	geneSet	elemento__ACACACG	3.78	0.407			1	1455	BCL2
635	geneSet	transfac_pro__M01051	3.78	0.407	SRF (inferredBy_Orthology).	FOXD3; FOXI1; FOXK1 (inferredBy_MotifSimilarity). FOXA2; FOXC1; FOXC2; FOXO4; FOXP1; FOXP2; FOXP3; FOXP4 (inferredBy_MotifSimilarity_n_Orthology).	1	1455	BCL2
636	geneSet	cisbp__M0279	3.77	0.407			1	1455	BCL2
637	geneSet	cisbp__M2377	3.77	0.407		MEF2B; MEF2C; MEF2D (inferredBy_MotifSimilarity). SRF (inferredBy_MotifSimilarity_n_Orthology).	1	1455	BCL2
638	geneSet	jaspar__MA0294.1	3.77	0.407			1	1455	BCL2
639	geneSet	cisbp__M1555	3.77	0.407			1	1455	BCL2
640	geneSet	yetfasco__YGR249W_2141	3.77	0.407			1	1455	BCL2
641	geneSet	flyfactorsurvey__CG32830_SOLEXA_5_FBgn0052830	3.76	0.406			1	1455	BCL2
642	geneSet	transfac_pro__M08817	3.76	0.406	HOXD13 (directAnnotation).		1	1455	BCL2
643	geneSet	cisbp__M5304	3.76	0.406	BHLHA15 (directAnnotation).	ATOH1; ATOH7; BHLHE22; BHLHE23; MSC; MSGN1; NEUROD1; NEUROD2; NEUROG1; OLIG1; OLIG2; OLIG3; TCF21; TFAP4 (inferredBy_MotifSimilarity). TCF12; TCF3; TCF4 (inferredBy_MotifSimilarity_n_Orthology).	1	1455	BCL2
644	geneSet	cisbp__M1300	3.76	0.406	SRF (inferredBy_Orthology).		1	1455	BCL2
645	geneSet	dbcorrdb__POLR3A__ENCSR000DOI_1__m4	3.76	0.406	POLR3A (directAnnotation).		1	1455	BCL2
646	geneSet	transfac_pro__M05092	3.75	0.405			1	1455	BCL2
647	geneSet	taipale_cyt_meth__NEUROG2_RNCATATGNY_eDBD	3.75	0.405	NEUROG2 (directAnnotation).	ATOH1; ATOH7; BHLHA15; BHLHE22; BHLHE23; FERD3L; MESP2; NEUROD1; NEUROD2; NEUROG1; OLIG1; OLIG2; OLIG3 (inferredBy_MotifSimilarity). MSC; TCF21 (inferredBy_MotifSimilarity_n_Orthology).	1	1455	BCL2
648	geneSet	transfac_pro__M01644	3.75	0.405			1	1455	BCL2
649	geneSet	swissregulon__hs__SRF.p3	3.75	0.405	SRF (directAnnotation).		1	1455	BCL2
650	geneSet	transfac_pro__M05104	3.75	0.405			1	1455	BCL2
651	geneSet	dbcorrdb__EZH2__ENCSR000ASY_1__m2	3.75	0.404	EZH2 (directAnnotation).		1	1455	BCL2
652	geneSet	neph__UW.Motif.0188	3.75	0.404			1	1455	BCL2
653	geneSet	cisbp__M1549	3.75	0.404	SP100 (inferredBy_Orthology).		1	1455	BCL2
654	geneSet	jaspar__MA0584.1	3.75	0.404		MEF2B; MEF2C; MEF2D (inferredBy_MotifSimilarity). SRF (inferredBy_MotifSimilarity_n_Orthology).	1	1455	BCL2
655	geneSet	cisbp__M1174	3.75	0.404			1	1455	BCL2
656	geneSet	flyfactorsurvey__CG3407_SOLEXA_2.5_FBgn0031573	3.75	0.404	ZNF275 (inferredBy_Orthology).		1	1455	BCL2
657	geneSet	cisbp__M5652	3.75	0.404	NEUROD2 (directAnnotation).	ATOH1; ATOH7; BHLHA15; BHLHE22; BHLHE23; FERD3L; MESP2; MSC; MSGN1; NEUROD1; NEUROG1; NEUROG2; OLIG1; OLIG2; OLIG3; TCF21 (inferredBy_MotifSimilarity). TCF12; TCF3; TCF4; TWIST2 (inferredBy_MotifSimilarity_n_Orthology).	1	1455	BCL2
658	geneSet	predrem__nrMotif229	3.74	0.404			1	1455	BCL2
659	geneSet	transfac_pro__M06299	3.74	0.404	ZNF672 (directAnnotation).		1	1455	BCL2
660	geneSet	taipale_tf_pairs__FOXJ2_PITX1_TAAACAGGATTA_CAP_repr	3.74	0.404	FOXJ2; PITX1 (directAnnotation).		1	1455	BCL2
661	geneSet	flyfactorsurvey__chinmo_SOLEXA_FBgn0086758	3.73	0.403			1	1455	BCL2
662	geneSet	cisbp__M0124	3.73	0.403			1	1455	BCL2
663	geneSet	taipale_cyt_meth__NEUROG2_RNCATATGNY_eDBD_meth	3.73	0.403	NEUROG2 (directAnnotation).	ATOH1; ATOH7; BHLHE22; BHLHE23; MESP2; NEUROD1; NEUROD2; NEUROG1; OLIG1; OLIG2; OLIG3 (inferredBy_MotifSimilarity). MSC (inferredBy_MotifSimilarity_n_Orthology).	1	1455	BCL2
664	geneSet	cisbp__M1722	3.73	0.403			2	4498	BCL2;LIPT1
665	geneSet	yetfasco__YPR008W_1425	3.72	0.402			1	1455	BCL2
666	geneSet	taipale_cyt_meth__BCL6B_NYGCTTTCTAGGAATN_eDBD_meth	3.72	0.402	BCL6B (directAnnotation).	BCL6 (inferredBy_MotifSimilarity).	1	1455	BCL2
667	geneSet	transfac_pro__M05142	3.72	0.402			1	1455	BCL2
668	geneSet	cisbp__M0797	3.72	0.401	GATA1; GATA2; GATA3; GATA4; GATA5; GATA6; TRPS1 (inferredBy_Orthology).		1	1455	BCL2
669	geneSet	transfac_pro__M09065	3.72	0.401		TAF1 (inferredBy_MotifSimilarity).	1	1455	BCL2
670	geneSet	jaspar__MA0557.1	3.72	0.401			1	1455	BCL2
671	geneSet	cisbp__M1832	3.72	0.401			1	1455	BCL2
672	geneSet	dbcorrdb__TBP__ENCSR000EHA_1__m2	3.72	0.401	TBP (directAnnotation).		2	1455	BCL2;LIPT1
673	geneSet	hocomoco__ZN589_HUMAN.H11MO.0.D	3.71	0.401	ZNF589 (directAnnotation).	SPZ1 (inferredBy_MotifSimilarity).	1	1455	BCL2
674	geneSet	transfac_pro__M06600	3.71	0.401	ZNF566 (directAnnotation).		1	1455	BCL2
675	geneSet	jaspar__MA0596.1	3.71	0.401	SREBF2 (directAnnotation).	SREBF1 (inferredBy_MotifSimilarity).	1	1455	BCL2
676	geneSet	transfac_pro__M00959	3.7	0.4	ESR1; ESR2 (directAnnotation).	ESRRA (inferredBy_MotifSimilarity).	1	1455	BCL2
677	geneSet	transfac_pro__M05134	3.7	0.4			1	1455	BCL2
678	geneSet	hocomoco__ZN713_HUMAN.H11MO.0.D	3.7	0.4	ZNF713 (directAnnotation).		1	1455	BCL2
679	geneSet	transfac_pro__M09047	3.7	0.4			1	1455	BCL2
680	geneSet	flyfactorsurvey__run_Bgb_NBT_FBgn0003300	3.7	0.4	RUNX1; RUNX2; RUNX3 (inferredBy_Orthology).	CBFB (inferredBy_MotifSimilarity_n_Orthology).	1	1455	BCL2
681	geneSet	cisbp__M1713	3.7	0.4			1	1455	BCL2
682	geneSet	transfac_pro__M09076	3.69	0.399		PHF8; TAF1 (inferredBy_MotifSimilarity).	1	1455	BCL2
683	geneSet	taipale__ETV2_DBD_AACCGGAARTR	3.69	0.399	ETV2 (directAnnotation).	ELK1; ELK3; ELK4; ERF; ERG; ETS1; ETS2; ETV1; ETV3; ETV4; ETV5; FEV; FLI1; GABPA (inferredBy_MotifSimilarity). ELF2; ELF4; ETV3L; ETV6; ETV7 (inferredBy_MotifSimilarity_n_Orthology).	2	3393	BCL2;LIPT1
684	geneSet	neph__UW.Motif.0198	3.69	0.399			1	1455	BCL2
685	geneSet	predrem__nrMotif216	3.69	0.399			2	3393	BCL2;LIPT1
686	geneSet	predrem__nrMotif44	3.69	0.399			1	1455	BCL2
687	geneSet	transfac_pro__M07930	3.69	0.399	GLI1; GLI2; GLI3 (inferredBy_Orthology).		1	1455	BCL2
688	geneSet	cisbp__M1821	3.69	0.399			1	1455	BCL2
689	geneSet	cisbp__M1556	3.69	0.398			1	1455	BCL2
690	geneSet	dbcorrdb__POLR2A__ENCSR000BHZ_1__m2	3.69	0.398	POLR2A (directAnnotation).		2	1455	BCL2;LIPT1
691	geneSet	cisbp__M0664	3.69	0.398			1	1455	BCL2
692	geneSet	tfdimers__MD00130	3.69	0.398	PPARA; YY1 (directAnnotation).		1	1455	BCL2
693	geneSet	transfac_pro__M09069	3.68	0.398		TAF1 (inferredBy_MotifSimilarity).	1	1455	BCL2
694	geneSet	hocomoco__IRF4_HUMAN.H11MO.0.A	3.68	0.398	IRF4 (directAnnotation).	BCL11A; EP300; IKZF1; IRF1; IRF2; IRF3; IRF8; MTA3; PAX5; PRDM1; SPI1; SPIB; STAT1; STAT3; TBL1XR1 (inferredBy_MotifSimilarity).	1	1455	BCL2
695	geneSet	dbcorrdb__SRF__ENCSR000BIV_1__m1	3.67	0.397	SRF (directAnnotation).		1	1455	BCL2
696	geneSet	cisbp__M5570	3.67	0.397	HSFY2 (directAnnotation).	HSFY1 (inferredBy_MotifSimilarity).	1	1455	BCL2
697	geneSet	hdpi__BRUNOL4	3.67	0.397	CELF4 (directAnnotation).		1	1455	BCL2
698	geneSet	transfac_pro__M00803	3.67	0.397	E2F1; E2F3; E2F4; TFDP1 (directAnnotation).		1	1455	BCL2
699	geneSet	cisbp__M0128	3.66	0.396		CTCF; HOXC10; IRF3; MAFK; POLR3G (inferredBy_MotifSimilarity). REL; RELA; RELB; TBP (inferredBy_MotifSimilarity_n_Orthology).	1	1455	BCL2
700	geneSet	cisbp__M1130	3.66	0.396			1	1455	BCL2
701	geneSet	cisbp__M1323	3.66	0.396			1	1455	BCL2
702	geneSet	taipale_cyt_meth__NFATC4_NTTTCCRYGGAAAN_eDBD_meth_repr	3.66	0.396	NFATC4 (directAnnotation).	NFATC1; NFATC2; NFATC3 (inferredBy_MotifSimilarity).	1	1455	BCL2
703	geneSet	cisbp__M4659	3.66	0.396	CTCF (directAnnotation).	ARID3A; CTCFL; MAZ; RAD21; RXRA; SMC3; ZNF143 (inferredBy_MotifSimilarity). REST; ZFP64 (inferredBy_MotifSimilarity_n_Orthology).	1	1455	BCL2
704	geneSet	transfac_pro__M09321	3.66	0.396			1	1455	BCL2
705	geneSet	neph__UW.Motif.0653	3.66	0.396			1	1455	BCL2
706	geneSet	tfdimers__MD00181	3.66	0.396	DBP; E2F1 (directAnnotation).		1	1455	BCL2
707	geneSet	taipale_cyt_meth__NFATC1_NTTTCCATGGAAAN_eDBD	3.66	0.396	NFATC1 (directAnnotation).	NFATC2; NFATC3; NFATC4 (inferredBy_MotifSimilarity).	1	1455	BCL2
708	geneSet	swissregulon__hs__ESRRA.p2	3.66	0.395	ESRRA (directAnnotation).	ESRRB; NR5A1; NR5A2 (inferredBy_MotifSimilarity). ESRRG (inferredBy_MotifSimilarity_n_Orthology).	1	1455	BCL2
709	geneSet	transfac_pro__M01232	3.66	0.395			1	1455	BCL2
710	geneSet	hocomoco__PRDM9_MOUSE.H11MO.0.C	3.66	0.395	PRDM7 (inferredBy_Orthology).		1	1455	BCL2
711	geneSet	neph__UW.Motif.0180	3.66	0.395			1	1455	BCL2
712	geneSet	transfac_pro__M05739	3.66	0.395	ZNF664 (inferredBy_Orthology).		1	1455	BCL2
713	geneSet	taipale_cyt_meth__ZSCAN29_MMGYGTAGMCGKCTACACNN_eDBD_meth	3.65	0.395	ZSCAN29 (directAnnotation).		1	1455	BCL2
714	geneSet	taipale_tf_pairs__GCM2_SOX15_RTRCGGGNNNNRNACAAWN_CAP	3.65	0.395	GCM2; SOX15 (directAnnotation).		1	1455	BCL2
715	geneSet	transfac_public__M00027	3.65	0.395			1	1455	BCL2
716	geneSet	stark__AAAATGCA	3.65	0.395			1	1455	BCL2
717	geneSet	cisbp__M1829	3.65	0.395			1	1455	BCL2
718	geneSet	taipale_cyt_meth__ATOH7_ANCATATGNY_eDBD_meth	3.65	0.395	ATOH7 (directAnnotation).	ATOH1; BHLHA15; BHLHE22; BHLHE23; FERD3L; MESP2; MSC; NEUROD1; NEUROD2; NEUROG1; NEUROG2; OLIG1; OLIG2; OLIG3; TCF21; TFAP4 (inferredBy_MotifSimilarity). TCF12; TCF3; TCF4; TWIST2 (inferredBy_MotifSimilarity_n_Orthology).	1	1455	BCL2
719	geneSet	hdpi__HNRPA1	3.64	0.394	HNRNPA1 (directAnnotation).		1	1455	BCL2
720	geneSet	transfac_pro__M05378	3.64	0.394			1	1455	BCL2
721	geneSet	neph__UW.Motif.0311	3.64	0.394			1	1455	BCL2
722	geneSet	jaspar__MA0405.1	3.63	0.393			1	1455	BCL2
723	geneSet	cisbp__M1279	3.63	0.393			2	4498	BCL2;LIPT1
724	geneSet	cisbp__M5690	3.63	0.393	OLIG1 (directAnnotation).	ATOH1; ATOH7; BHLHA15; BHLHE22; BHLHE23; FERD3L; MESP2; MSC; NEUROD1; NEUROD2; NEUROG1; NEUROG2; OLIG2; OLIG3; TCF21; TFAP4 (inferredBy_MotifSimilarity). TWIST2 (inferredBy_MotifSimilarity_n_Orthology).	1	1455	BCL2
725	geneSet	cisbp__M0662	3.63	0.393			1	1455	BCL2
726	geneSet	jaspar__MA0989.1	3.63	0.393			1	1455	BCL2
727	geneSet	predrem__nrMotif2048	3.63	0.392			1	1455	BCL2
728	geneSet	transfac_pro__M07534	3.63	0.392			1	1455	BCL2
729	geneSet	dbcorrdb__SRF__ENCSR000BGE_1__m1	3.63	0.392	SRF (directAnnotation).	MEF2B (inferredBy_MotifSimilarity).	1	1455	BCL2
730	geneSet	taipale_cyt_meth__OLIG2_ANCATATGNY_eDBD	3.62	0.392	OLIG2 (directAnnotation).	ATOH1; ATOH7; BHLHA15; BHLHE22; BHLHE23; FERD3L; MESP2; MSC; MSGN1; NEUROD1; NEUROD2; NEUROG1; OLIG1; OLIG3; TCF21; TFAP4 (inferredBy_MotifSimilarity). TCF12; TCF3; TCF4; TWIST2 (inferredBy_MotifSimilarity_n_Orthology).	1	1455	BCL2
731	geneSet	transfac_pro__M05100	3.62	0.392			1	1455	BCL2
732	geneSet	cisbp__M0660	3.62	0.392			1	1455	BCL2
733	geneSet	transfac_pro__M01253	3.62	0.392	CNOT3 (directAnnotation).	EZH2; MXI1; ZMIZ1 (inferredBy_MotifSimilarity).	1	1455	BCL2
734	geneSet	cisbp__M6200	3.62	0.392	EGR3 (directAnnotation).		1	1455	BCL2
735	geneSet	taipale__E2F2_DBD_NNTTTTGGCGCCAAAANN	3.61	0.391	E2F2 (directAnnotation).	E2F1; E2F3; E2F4 (inferredBy_MotifSimilarity).	1	1455	BCL2
736	geneSet	cisbp__M4978	3.61	0.391	NR5A1 (inferredBy_Orthology).		1	1455	BCL2
737	geneSet	predrem__nrMotif1205	3.61	0.391			1	1455	BCL2
738	geneSet	cisbp__M1798	3.61	0.391			1	1455	BCL2
739	geneSet	transfac_pro__M01281	3.61	0.391	ILF2; NFATC2 (directAnnotation).		1	1455	BCL2
740	geneSet	elemento__CCGCCGC	3.6	0.39			1	1455	BCL2
741	geneSet	swissregulon__sacCer__RDS2	3.6	0.39			1	1455	BCL2
742	geneSet	dbcorrdb__KAT2A__ENCSR000DNO_1__m3	3.6	0.39	KAT2A (directAnnotation).		1	1455	BCL2
743	geneSet	transfac_pro__M02864	3.6	0.39	ZSCAN4 (inferredBy_Orthology).		1	1455	BCL2
744	geneSet	hdpi__ACO1	3.6	0.39	ACO1 (directAnnotation).		1	1455	BCL2
745	geneSet	cisbp__M1715	3.6	0.39			2	4925	BCL2;LIPT1
746	geneSet	transfac_pro__M09045	3.6	0.39			1	1455	BCL2
747	geneSet	taipale_cyt_meth__NFATC3_NTTTCCRYGGAAAN_eDBD	3.6	0.39	NFATC3 (directAnnotation).	NFATC1; NFATC2; NFATC4 (inferredBy_MotifSimilarity).	1	1455	BCL2
748	geneSet	transfac_pro__M09572	3.6	0.389			1	1455	BCL2
749	geneSet	cisbp__M6517	3.6	0.389	TFE3 (directAnnotation).	USF1; USF2 (inferredBy_MotifSimilarity). MITF; TFEC (inferredBy_MotifSimilarity_n_Orthology).	1	1455	BCL2
750	geneSet	transfac_pro__M02776	3.6	0.389	MAFK (inferredBy_Orthology).	MAFA; MAFF; MAFG; NRL (inferredBy_MotifSimilarity). CIC; MAFB (inferredBy_MotifSimilarity_n_Orthology).	1	1455	BCL2
751	geneSet	predrem__nrMotif485	3.6	0.389			1	1455	BCL2
752	geneSet	transfac_pro__M06386	3.6	0.389	ZNF836 (directAnnotation).		1	1455	BCL2
753	geneSet	cisbp__M2350	3.59	0.389			1	1455	BCL2
754	geneSet	cisbp__M1781	3.59	0.389			1	1455	BCL2
755	geneSet	cisbp__M0136	3.59	0.389			1	1455	BCL2
756	geneSet	predrem__nrMotif1762	3.59	0.389			1	1455	BCL2
757	geneSet	cisbp__M5421	3.59	0.389	ETV2 (directAnnotation).	ELK1; ELK3; ELK4; ERF; ERG; ETS1; ETS2; ETV1; ETV3; ETV4; ETV5; FEV; FLI1; GABPA (inferredBy_MotifSimilarity). ELF2; ELF4; ETV3L; ETV6; ETV7 (inferredBy_MotifSimilarity_n_Orthology).	2	3393	BCL2;LIPT1
758	geneSet	cisbp__M4959	3.59	0.389	PBX4 (inferredBy_Orthology).		1	1455	BCL2
759	geneSet	cisbp__M0616	3.58	0.388			1	1455	BCL2
760	geneSet	cisbp__M1265	3.58	0.388	IRF7 (inferredBy_Orthology).		1	1455	BCL2
761	geneSet	cisbp__M1784	3.58	0.388			1	1455	BCL2
762	geneSet	cisbp__M1253	3.58	0.388			1	1455	BCL2
763	geneSet	predrem__nrMotif1041	3.58	0.388			1	1455	BCL2
764	geneSet	predrem__nrMotif814	3.57	0.387			1	1455	BCL2
765	geneSet	cisbp__M1268	3.57	0.387	IRF2 (inferredBy_Orthology).		1	1455	BCL2
766	geneSet	predrem__nrMotif1286	3.57	0.387			1	1455	BCL2
767	geneSet	cisbp__M0880	3.57	0.387		NKX3-1 (inferredBy_MotifSimilarity_n_Orthology).	1	1455	BCL2
768	geneSet	swissregulon__sacCer__EDS1	3.57	0.387			1	1455	BCL2
769	geneSet	tfdimers__MD00299	3.57	0.387	ETS1; SRY (directAnnotation).		1	1455	BCL2
770	geneSet	predrem__nrMotif2025	3.57	0.387			1	1455	BCL2
771	geneSet	cisbp__M1228	3.57	0.386		POU1F1 (inferredBy_MotifSimilarity_n_Orthology).	1	1455	BCL2
772	geneSet	cisbp__M4584	3.56	0.386	CTCF (directAnnotation).	ARID3A; CTCFL; MAZ; RAD21; RXRA; SMC3; ZNF143 (inferredBy_MotifSimilarity). REST; ZFP64 (inferredBy_MotifSimilarity_n_Orthology).	1	1455	BCL2
773	geneSet	dbcorrdb__TBL1XR1__ENCSR000DYZ_1__m2	3.56	0.386	TBL1XR1 (directAnnotation).	BCL11A; CBFB; CEBPB; IKZF1; MTA3; NFIC; RUNX1; RUNX2; RUNX3 (inferredBy_MotifSimilarity).	1	1455	BCL2
774	geneSet	jaspar__MA1014.1	3.56	0.386			1	1455	BCL2
775	geneSet	taipale_cyt_meth__BCL6B_NYGCTTTCKAGGAATN_eDBD	3.56	0.386	BCL6B (directAnnotation).	BCL6 (inferredBy_MotifSimilarity).	1	1455	BCL2
776	geneSet	cisbp__M0552	3.56	0.386			1	1455	BCL2
777	geneSet	cisbp__M0718	3.56	0.386	FOXK1 (directAnnotation).	FOXA1; FOXC2; FOXD2; FOXG1; FOXI1; FOXJ2; FOXJ3; FOXO1; FOXO3; FOXO4; FOXP1; FOXQ1 (inferredBy_MotifSimilarity). FOXA2; FOXC1; FOXF1; FOXF2; FOXI2; FOXI3; FOXJ1; FOXK2; FOXL1; FOXL2; FOXN2; FOXN3; FOXO6; FOXP2; FOXP3; FOXP4 (inferredBy_MotifSimilarity_n_Orthology).	1	1455	BCL2
778	geneSet	cisbp__M1518	3.56	0.386	NFATC2 (directAnnotation).	ILF2; NFATC1; NFATC3; NFATC4 (inferredBy_MotifSimilarity).	1	1455	BCL2
779	geneSet	transfac_pro__M07527	3.56	0.386			1	1455	BCL2
780	geneSet	transfac_pro__M05121	3.56	0.386			1	1455	BCL2
781	geneSet	transfac_pro__M09131	3.56	0.386			1	1455	BCL2
782	geneSet	jaspar__MA0520.1	3.56	0.386	STAT6 (inferredBy_Orthology).		1	1455	BCL2
783	geneSet	transfac_pro__M06812	3.55	0.385	ZFP57 (directAnnotation).		1	1455	BCL2
784	geneSet	flyfactorsurvey__shn-F1-2_SOLEXA_FBgn0003396	3.55	0.385	HIVEP1; HIVEP2; HIVEP3; ZNF831 (inferredBy_Orthology).		1	1455	BCL2
785	geneSet	transfac_pro__M06538	3.55	0.385	ZNF680 (directAnnotation).		1	1455	BCL2
786	geneSet	cisbp__M4457	3.55	0.385	CTCF (directAnnotation).	ARID3A; CTCFL; GLIS3; MAZ; RAD21; RXRA; SMC3; ZNF143 (inferredBy_MotifSimilarity). REST; ZFP64 (inferredBy_MotifSimilarity_n_Orthology).	1	1455	BCL2
787	geneSet	transfac_pro__M09092	3.55	0.385		TAF1; YY1 (inferredBy_MotifSimilarity).	1	1455	BCL2
788	geneSet	cisbp__M1708	3.54	0.384			1	1455	BCL2
789	geneSet	neph__UW.Motif.0479	3.54	0.384			1	1455	BCL2
790	geneSet	taipale_cyt_meth__ZNF384_TTTTTNNNNNNNNNNNNAAAAA_eDBD_repr	3.54	0.384	ZNF384 (directAnnotation).		1	1455	BCL2
791	geneSet	tiffin__TIFDMEM0000029	3.54	0.383			1	1455	BCL2
792	geneSet	predrem__nrMotif2270	3.54	0.383			1	1455	BCL2
793	geneSet	cisbp__M0140	3.53	0.383			1	1455	BCL2
794	geneSet	cisbp__M0022	3.53	0.383		TAF1; TAF1L (inferredBy_MotifSimilarity_n_Orthology).	1	1455	BCL2
795	geneSet	cisbp__M0756	3.53	0.383		FOXJ2; FOXJ3; FOXK1; FOXO6 (inferredBy_MotifSimilarity_n_Orthology).	1	1455	BCL2
796	geneSet	cisbp__M1362	3.52	0.382			1	1455	BCL2
797	geneSet	fantom__motif20_TGNAGC	3.52	0.382			1	1455	BCL2
798	geneSet	cisbp__M1745	3.52	0.382			1	1455	BCL2
799	geneSet	cisbp__M0699	3.52	0.382	FLI1 (inferredBy_Orthology).	BCLAF1; ELF1; ELK1; ELK3; ELK4; ERF; ERG; ETS1; ETS2; ETV1; ETV2; ETV3; ETV4; ETV5; ETV6; FEV; GABPA; SRF (inferredBy_MotifSimilarity). ELF2; ELF4; ETV3L; ETV7; SPDEF (inferredBy_MotifSimilarity_n_Orthology).	2	1455	BCL2;LIPT1
800	geneSet	jaspar__MA0984.1	3.52	0.382			1	1455	BCL2
801	geneSet	fantom__motif163_GARTCGCCCTGTNA	3.52	0.382			1	1455	BCL2
802	geneSet	hdpi__TULP1	3.52	0.382	TULP1 (directAnnotation).		1	1455	BCL2
803	geneSet	taipale_cyt_meth__OLIG2_AMCATATGKT_eDBD_meth	3.52	0.382	OLIG2 (directAnnotation).	ATOH1; ATOH7; BHLHA15; BHLHE22; BHLHE23; FERD3L; MESP2; MSC; NEUROD1; NEUROD2; NEUROG1; NEUROG2; OLIG1; OLIG3; TCF21; TCF3; TFAP4 (inferredBy_MotifSimilarity). TCF12; TCF4; TWIST2 (inferredBy_MotifSimilarity_n_Orthology).	1	1455	BCL2
804	geneSet	cisbp__M1033	3.51	0.381	POU3F3 (inferredBy_Orthology).		1	1455	BCL2
805	geneSet	jaspar__MA0992.1	3.51	0.381		TAF1; TAF1L (inferredBy_MotifSimilarity_n_Orthology).	1	1455	BCL2
806	geneSet	transfac_pro__M01467	3.51	0.381	HOXB13 (directAnnotation).	HOXA13; HOXB9; HOXC13; HOXD13 (inferredBy_MotifSimilarity).	1	1455	BCL2
807	geneSet	transfac_pro__M06721	3.51	0.381	ZKSCAN7 (directAnnotation).		1	1455	BCL2
808	geneSet	taipale_cyt_meth__NEUROD2_RMCATATGYY_FL_meth	3.51	0.38	NEUROD2 (directAnnotation).	ATOH1; ATOH7; BHLHA15; BHLHE22; BHLHE23; FERD3L; MESP2; MSC; MSGN1; NEUROD1; NEUROG1; NEUROG2; OLIG1; OLIG2; OLIG3; TCF21 (inferredBy_MotifSimilarity). TWIST2 (inferredBy_MotifSimilarity_n_Orthology).	1	1455	BCL2
809	geneSet	transfac_pro__M09081	3.51	0.38		KDM5A; TAF1 (inferredBy_MotifSimilarity).	1	1455	BCL2
810	geneSet	homer__NWAACCACADNN_RUNX2	3.51	0.38	RUNX2 (directAnnotation).	BCL11A; CBFB; CEBPB; IKZF1; MTA3; NFATC1; RUNX1; RUNX3; TBL1XR1 (inferredBy_MotifSimilarity).	1	1455	BCL2
811	geneSet	cisbp__M2529	3.51	0.38			1	1455	BCL2
812	geneSet	taipale__HSFY2_DBD_TTCGAANNNTTCGAA	3.5	0.38	HSFY2 (directAnnotation).	HSFY1 (inferredBy_MotifSimilarity).	1	1455	BCL2
813	geneSet	dbcorrdb__POLR2AphosphoS5__ENCSR000BOV_1__m1	3.5	0.38		BCLAF1; ELF1; ELF2; ELK1; ELK3; ELK4; ERF; ERG; ETS1; ETV1; ETV2; ETV3; ETV4; ETV6; FLI1; GABPA; HCFC1; PHF8; PML; POLR2A; RELA; SIN3A; SRF (inferredBy_MotifSimilarity). ETS2; ETV5; ETV7; FEV (inferredBy_MotifSimilarity_n_Orthology).	1	1455	LIPT1
814	geneSet	transfac_pro__M01673	3.5	0.38	SRF (inferredBy_Orthology).		1	1455	BCL2
815	geneSet	transfac_pro__M05830	3.5	0.38	ZNF66 (directAnnotation).		1	1455	BCL2
816	geneSet	transfac_pro__M06367	3.5	0.38	ZNF530 (directAnnotation).		1	1455	BCL2
817	geneSet	transfac_pro__M01517	3.5	0.38			1	1455	BCL2
818	geneSet	transfac_pro__M06976	3.49	0.379	PBX4 (directAnnotation).		1	1455	BCL2
819	geneSet	taipale_tf_pairs__ELK1_HOXB13_RNCGGAANYNRTWAAN_CAP	3.49	0.379	ELK1; HOXB13 (directAnnotation).		1	1455	BCL2
820	geneSet	cisbp__M0144	3.49	0.379			1	1455	BCL2
821	geneSet	transfac_pro__M01167	3.49	0.379	ELK4 (directAnnotation).	BCLAF1; ELF1; ELK1; ELK3; ERF; ERG; ETS1; ETS2; ETV1; ETV2; ETV3; ETV4; ETV5; ETV6; FEV; FLI1; GABPA; GABPB1; SRF; TAF1 (inferredBy_MotifSimilarity). ETV3L; ETV7 (inferredBy_MotifSimilarity_n_Orthology).	1	1455	LIPT1
822	geneSet	cisbp__M1451	3.48	0.378	NR2F2 (inferredBy_Orthology).	HNF4A; NR2C1; NR2C2; NR2F1; NR2F6; RARA; RARG (inferredBy_MotifSimilarity). ESR1; NR1H4; RARB; RORA; RORB; RORC; RXRA; RXRB; RXRG (inferredBy_MotifSimilarity_n_Orthology).	1	1455	BCL2
823	geneSet	predrem__nrMotif953	3.48	0.378			1	1455	BCL2
824	geneSet	transfac_pro__M06635	3.48	0.377	ZNF607 (directAnnotation).		1	1455	BCL2
825	geneSet	transfac_pro__M07479	3.48	0.377	ZNF35 (directAnnotation).		1	1455	BCL2
826	geneSet	dbcorrdb__CEBPB__ENCSR000BRX_1__m2	3.48	0.377	CEBPB (directAnnotation).	BCL11A; CBFB; EP300; FOXM1; IKZF1; MTA3; NFATC1; NFIC; RUNX1; RUNX2; RUNX3; STAT5A; TBL1XR1 (inferredBy_MotifSimilarity).	1	1455	BCL2
827	geneSet	transfac_pro__M05139	3.48	0.377			1	1455	BCL2
828	geneSet	taipale_cyt_meth__NFATC2_NTTTCCATGGAAAN_eDBD	3.48	0.377	NFATC2 (directAnnotation).	NFATC1; NFATC3; NFATC4 (inferredBy_MotifSimilarity).	1	1455	BCL2
829	geneSet	cisbp__M0988	3.47	0.377	IRX6 (inferredBy_Orthology).	IRX2; IRX3; IRX4; IRX5 (inferredBy_MotifSimilarity_n_Orthology).	1	1455	BCL2
830	geneSet	taipale_cyt_meth__SREBF1_NTCACGCCAY_eDBD_repr	3.47	0.377	SREBF1 (directAnnotation).	SREBF2 (inferredBy_MotifSimilarity).	1	1455	BCL2
831	geneSet	cisbp__M1737	3.47	0.377			1	1455	BCL2
832	geneSet	predrem__nrMotif1299	3.47	0.377			1	1455	BCL2
833	geneSet	cisbp__M1230	3.46	0.376		POU1F1; POU3F4 (inferredBy_MotifSimilarity_n_Orthology).	2	4956	BCL2;LIPT1
834	geneSet	predrem__nrMotif2398	3.45	0.375			1	1455	BCL2
835	geneSet	hocomoco__SRF_HUMAN.H11MO.0.A	3.45	0.375	SRF (directAnnotation).		1	1455	BCL2
836	geneSet	predrem__nrMotif1298	3.45	0.375			1	1455	BCL2
837	geneSet	cisbp__M4800	3.45	0.374			1	1455	BCL2
838	geneSet	cisbp__M1740	3.44	0.374			1	1455	BCL2
839	geneSet	flyfactorsurvey__exd_FlyReg_FBgn0000611	3.44	0.374	PBX4 (inferredBy_Orthology).		1	1455	BCL2
840	geneSet	cisbp__M0079	3.44	0.374			1	1455	BCL2
841	geneSet	flyfactorsurvey__peb-F5-7_SOLEXA_FBgn0003053	3.44	0.374	RREB1; ZNF821 (inferredBy_Orthology).		1	1455	BCL2
842	geneSet	tfdimers__MD00271	3.44	0.374	MAFA; PITX3 (directAnnotation).		1	1455	BCL2
843	geneSet	transfac_pro__M09583	3.43	0.373			1	1455	BCL2
844	geneSet	cisbp__M0416	3.43	0.373	EGR2 (inferredBy_Orthology).	EGR1; EGR3; EGR4 (inferredBy_MotifSimilarity). WT1 (inferredBy_MotifSimilarity_n_Orthology).	1	1455	BCL2
845	geneSet	taipale_cyt_meth__ZBTB14_NYGCRCGTGCACGYGN_eDBD	3.43	0.373	ZBTB14 (directAnnotation).		2	3393	BCL2;LIPT1
846	geneSet	transfac_public__M00181	3.43	0.373			1	1455	BCL2
847	geneSet	transfac_pro__M01544	3.43	0.373			1	1455	BCL2
848	geneSet	transfac_pro__M03193	3.43	0.373			1	1455	BCL2
849	geneSet	transfac_pro__M09385	3.43	0.373			1	1455	BCL2
850	geneSet	cisbp__M3622	3.43	0.373	NFKB1 (directAnnotation).	NFKB2 (inferredBy_MotifSimilarity_n_Orthology).	1	1455	BCL2
851	geneSet	cisbp__M0318	3.43	0.373	DBP (inferredBy_Orthology).		1	1455	BCL2
852	geneSet	cisbp__M3625	3.42	0.372	NFKB1 (directAnnotation).	NFKB2; REL; RELA (inferredBy_MotifSimilarity). POLD2 (inferredBy_MotifSimilarity_n_Orthology).	1	1455	BCL2
853	geneSet	cisbp__M1233	3.42	0.372	POU1F1 (inferredBy_Orthology).	POU3F4 (inferredBy_MotifSimilarity_n_Orthology).	1	1455	BCL2
854	geneSet	dbcorrdb__IKZF1__ENCSR000EUJ_1__m2	3.42	0.372	IKZF1 (directAnnotation).	CBFB; CEBPB; MTA3; RUNX1; RUNX2; RUNX3; TBL1XR1 (inferredBy_MotifSimilarity).	1	1455	BCL2
855	geneSet	transfac_pro__M09569	3.42	0.372			1	1455	BCL2
856	geneSet	elemento__ACCTGTTG	3.42	0.372		SCRT1; SCRT2 (inferredBy_MotifSimilarity).	1	1455	BCL2
857	geneSet	transfac_pro__M03200	3.42	0.372			1	1455	BCL2
858	geneSet	swissregulon__hs__HNF1A.p2	3.42	0.371	HNF1A (directAnnotation).	HNF1B (inferredBy_MotifSimilarity).	1	1455	BCL2
859	geneSet	cisbp__M6448	3.42	0.371	RELB (directAnnotation).	BCL3; NFKB1; NFKB2; RAB18; REL; RELA (inferredBy_MotifSimilarity). POLD2 (inferredBy_MotifSimilarity_n_Orthology).	1	1455	BCL2
860	geneSet	cisbp__M1247	3.42	0.371		POU1F1; POU3F4 (inferredBy_MotifSimilarity_n_Orthology).	1	1455	BCL2
861	geneSet	cisbp__M0033	3.42	0.371		HCFC1 (inferredBy_MotifSimilarity).	1	1455	BCL2
862	geneSet	scertf__zhu.CEP3	3.42	0.371			1	1455	BCL2
863	geneSet	cisbp__M5169	3.42	0.371		SMARCA4 (inferredBy_MotifSimilarity). ZNF229; ZNF319; ZNF362; ZNF384; ZNF513 (inferredBy_MotifSimilarity_n_Orthology).	2	4498	BCL2;LIPT1
864	geneSet	cisbp__M1441	3.42	0.371	RXRA (inferredBy_Orthology).	NR2C2; NR2F1; NR2F6; PPARD; RARA; RARG; THRB; ZNF71 (inferredBy_MotifSimilarity). ESRRA; NR2C1; NR2F2; RXRB; RXRG (inferredBy_MotifSimilarity_n_Orthology).	1	1455	BCL2
865	geneSet	cisbp__M0696	3.42	0.371	EHF (inferredBy_Orthology).	ELF1; ELF2; ELF3; ELF4; ELF5; FLI1 (inferredBy_MotifSimilarity). ERF; ETS1; ETV3; ETV3L; ETV6; SPDEF (inferredBy_MotifSimilarity_n_Orthology).	1	1455	BCL2
866	geneSet	yetfasco__YIL130W_2116	3.41	0.371			1	1455	BCL2
867	geneSet	cisbp__M1706	3.41	0.371			1	1455	BCL2
868	geneSet	transfac_pro__M09202	3.41	0.371			1	1455	BCL2
869	geneSet	fantom__motif88_CCCTCTTT	3.41	0.371			1	1455	BCL2
870	geneSet	cisbp__M1827	3.41	0.371			1	1455	BCL2
871	geneSet	cisbp__M4953	3.4	0.37	ERG (inferredBy_Orthology).	BCLAF1; ELF1; ELK1; ELK3; ELK4; ERF; ETS1; ETS2; ETV1; ETV2; ETV3; ETV4; ETV5; FEV; FLI1; GABPA; GABPB1; SRF (inferredBy_MotifSimilarity). ELF2; ELF4; ETV3L; ETV6; ETV7 (inferredBy_MotifSimilarity_n_Orthology).	1	1455	LIPT1
872	geneSet	transfac_pro__M01057	3.4	0.37		HCFC1 (inferredBy_MotifSimilarity).	1	1455	BCL2
873	geneSet	transfac_pro__M01304	3.4	0.37	SRF (directAnnotation).		1	1455	BCL2
874	geneSet	transfac_pro__M07480	3.4	0.37	TEAD1 (directAnnotation).		1	1455	BCL2
875	geneSet	cisbp__M0120	3.4	0.37			1	1455	BCL2
876	geneSet	cisbp__M0125	3.4	0.37			1	1455	BCL2
877	geneSet	transfac_pro__M01520	3.39	0.369			1	1455	BCL2
878	geneSet	flyfactorsurvey__ftz-f1_FlyReg_FBgn0001078	3.39	0.369	NR5A1 (inferredBy_Orthology).		1	1455	BCL2
879	geneSet	cisbp__M2960	3.39	0.369	NR2F2 (directAnnotation).	NR1H4; RARA (inferredBy_MotifSimilarity).	1	1455	BCL2
880	geneSet	tfdimers__MD00115	3.39	0.369	E2F1; RXRA (directAnnotation).		2	3393	BCL2;LIPT1
881	geneSet	cisbp__M4300	3.39	0.368			1	1455	BCL2
882	geneSet	predrem__nrMotif262	3.38	0.368			1	1455	BCL2
883	geneSet	cisbp__M3047	3.38	0.368	CEBPA (directAnnotation).	CEBPB (inferredBy_MotifSimilarity_n_Orthology).	1	1455	BCL2
884	geneSet	transfac_pro__M06048	3.37	0.367	ZNF208 (directAnnotation).		1	1455	BCL2
885	geneSet	bergman__Stat92E	3.37	0.367	STAT1; STAT2; STAT3; STAT4; STAT5A; STAT5B; STAT6 (inferredBy_Orthology).	ETV7 (inferredBy_MotifSimilarity).	1	1455	BCL2
886	geneSet	yetfasco__YLR098C_2120	3.36	0.366			1	1455	BCL2
887	geneSet	transfac_public__M00190	3.36	0.366	CEBPA (directAnnotation).	CEBPB (inferredBy_MotifSimilarity_n_Orthology).	1	1455	BCL2
888	geneSet	homer__CGTRNAAARTGA_ABF1	3.36	0.365			1	1455	BCL2
889	geneSet	cisbp__M0649	3.36	0.365			1	1455	BCL2
890	geneSet	hocomoco__TCF7_HUMAN.H11MO.0.A	3.36	0.365	TCF7 (directAnnotation).	LEF1; TCF4; TCF7L1; TCF7L2 (inferredBy_MotifSimilarity). TCF3 (inferredBy_MotifSimilarity_n_Orthology).	1	1455	BCL2
891	geneSet	jaspar__MA0976.1	3.36	0.365		HCFC1 (inferredBy_MotifSimilarity).	1	1455	BCL2
892	geneSet	taipale__NEUROG2_DBD_RACATATGTY	3.36	0.365	NEUROG2 (directAnnotation).	ATOH1; ATOH7; BHLHA15; BHLHE22; BHLHE23; FERD3L; MESP2; NEUROD1; NEUROD2; NEUROG1; OLIG1; OLIG2; OLIG3 (inferredBy_MotifSimilarity). MSC; TCF21; TWIST2 (inferredBy_MotifSimilarity_n_Orthology).	1	1455	BCL2
893	geneSet	cisbp__M0938	3.35	0.365	SIX6 (inferredBy_Orthology).		1	1455	BCL2
894	geneSet	elemento__CGGCGGC	3.35	0.365			1	1455	BCL2
895	geneSet	cisbp__M5085	3.35	0.365			1	1455	BCL2
896	geneSet	cisbp__M0129	3.35	0.365			1	1455	BCL2
897	geneSet	cisbp__M0132	3.35	0.365	HMGA2 (inferredBy_Orthology).		1	1455	BCL2
898	geneSet	transfac_pro__M00327	3.34	0.364	PAX3 (directAnnotation).	PAX7 (inferredBy_MotifSimilarity).	1	1455	BCL2
899	geneSet	transfac_pro__M09164	3.34	0.364			1	1455	BCL2
900	geneSet	cisbp__M6196	3.34	0.364	E2F7 (directAnnotation).	E2F3 (inferredBy_MotifSimilarity). EVX1; EVX2 (inferredBy_MotifSimilarity_n_Orthology).	1	1455	BCL2
901	geneSet	yetfasco__YOR380W_2158	3.34	0.364			2	3393	BCL2;LIPT1
902	geneSet	scertf__zhu.TEA1	3.34	0.364			1	1455	BCL2
903	geneSet	transfac_pro__M06078	3.34	0.364	ZNF878 (directAnnotation).		1	1455	BCL2
904	geneSet	stark__YGCGTHAATTR	3.33	0.363			1	1455	BCL2
905	geneSet	cisbp__M1793	3.33	0.363			1	1455	BCL2
906	geneSet	transfac_pro__M09129	3.33	0.363		CEBPZ; IRF3; MAFK; RAD21; SMARCA4; SREBF2 (inferredBy_MotifSimilarity).	1	1455	BCL2
907	geneSet	elemento__ACGTGCC	3.33	0.362		HES5; HES7 (inferredBy_MotifSimilarity).	1	1455	BCL2
908	geneSet	yetfasco__YOL089C_2134	3.33	0.362			2	3393	BCL2;LIPT1
909	geneSet	transfac_pro__M06485	3.33	0.362	ZNF808 (directAnnotation).		1	1455	BCL2
910	geneSet	cisbp__M1457	3.32	0.362	NR2F1 (inferredBy_Orthology).	NR2C1; NR2C2; PPARD; RARA; RARG; RXRB (inferredBy_MotifSimilarity). ESR1; NR2F2; NR2F6; RARB; RXRA; RXRG (inferredBy_MotifSimilarity_n_Orthology).	1	1455	BCL2
911	geneSet	transfac_pro__M05814	3.32	0.362	ZNF605 (directAnnotation).		1	1455	BCL2
912	geneSet	transfac_pro__M07563	3.32	0.362			1	1455	BCL2
913	geneSet	hocomoco__SRF_MOUSE.H11MO.0.A	3.32	0.362	SRF (inferredBy_Orthology).		1	1455	BCL2
914	geneSet	cisbp__M6493	3.32	0.362	STAT1 (directAnnotation).	ETV7; STAT2; STAT3; STAT4; STAT5A; STAT5B; STAT6 (inferredBy_MotifSimilarity). IL21 (inferredBy_MotifSimilarity_n_Orthology).	1	1455	BCL2
915	geneSet	transfac_pro__M09292	3.32	0.362			1	1455	BCL2
916	geneSet	transfac_pro__M05152	3.31	0.361			1	1455	BCL2
917	geneSet	transfac_pro__M06662	3.31	0.361	ZNF426 (directAnnotation).		1	1455	BCL2
918	geneSet	taipale_cyt_meth__NR1I3_NTGAACTWW_FL_repr	3.3	0.36	NR1I3 (directAnnotation).		1	1455	BCL2
919	geneSet	transfac_pro__M05017	3.3	0.36			1	1455	BCL2
920	geneSet	predrem__nrMotif1784	3.3	0.36			1	1455	BCL2
921	geneSet	dbcorrdb__ELK4__ENCSR000EVI_1__m1	3.3	0.36	ELK4 (directAnnotation).	BCLAF1; BRF1; CTCF; E2F4; E2F6; EGR1; ELF1; ELF2; ELF4; ELK1; ELK3; ERF; ERG; ETS1; ETS2; ETV1; ETV2; ETV3; ETV4; ETV5; EZH2; FEV; FLI1; GABPA; GABPB1; HCFC1; HDAC2; MAX; MAZ; MXI1; MYC; NELFE; PHF8; PML; POLR2A; RBBP5; SIN3A; SMARCA4; SREBF1; SRF; TAF1; XRCC4; ZMIZ1; ZNF143 (inferredBy_MotifSimilarity). ETV3L; ETV6; ETV7 (inferredBy_MotifSimilarity_n_Orthology).	1	1455	LIPT1
922	geneSet	stark__TGGATTA	3.3	0.359			1	1455	BCL2
923	geneSet	taipale_cyt_meth__HOXA13_NCCAATAAAAN_FL_meth	3.3	0.359	HOXA13 (directAnnotation).	HOXB13; HOXC13; HOXD13 (inferredBy_MotifSimilarity).	1	1455	BCL2
924	geneSet	transfac_pro__M04610	3.3	0.359	CUX1 (directAnnotation).		1	1455	BCL2
925	geneSet	cisbp__M3956	3.3	0.359	SRF (directAnnotation).		1	1455	BCL2
926	geneSet	tfdimers__MD00049	3.3	0.359	MYB; OTX1; OTX2 (directAnnotation).		1	1455	BCL2
927	geneSet	transfac_pro__M02850	3.29	0.359	ELF3 (inferredBy_Orthology).		1	1455	BCL2
928	geneSet	transfac_pro__M06326	3.29	0.359	ZNF841 (directAnnotation).		1	1455	BCL2
929	geneSet	transfac_pro__M05228	3.28	0.358			1	1455	BCL2
930	geneSet	cisbp__M0735	3.28	0.358	FOXO6 (inferredBy_Orthology).	FOXJ2; FOXJ3; FOXK1; FOXO1; FOXO4; FOXP1 (inferredBy_MotifSimilarity). FOXA2; FOXF1; FOXF2; FOXG1; FOXI1; FOXI2; FOXI3; FOXJ1; FOXK2; FOXL2; FOXN2; FOXN3; FOXO3; FOXP2; FOXP3; FOXP4; FOXQ1 (inferredBy_MotifSimilarity_n_Orthology).	1	1455	BCL2
931	geneSet	taipale_cyt_meth__NFATC3_NTTTCCRYGGAAAN_eDBD_meth	3.28	0.358	NFATC3 (directAnnotation).	NFATC1; NFATC2; NFATC4 (inferredBy_MotifSimilarity).	1	1455	BCL2
932	geneSet	homer__TTCCKNAGAA_STAT6	3.28	0.358	STAT6 (inferredBy_Orthology).		1	1455	BCL2
933	geneSet	cisbp__M0094	3.28	0.358			1	1455	BCL2
934	geneSet	taipale__NFATC1_full_TTTTCCATGGAAAA_repr	3.28	0.358	NFATC1 (directAnnotation).	NFATC2; NFATC3; NFATC4 (inferredBy_MotifSimilarity).	1	1455	BCL2
935	geneSet	jaspar__MA0981.1	3.28	0.358			1	1455	BCL2
936	geneSet	transfac_pro__M05064	3.28	0.358			1	1455	BCL2
937	geneSet	cisbp__M1828	3.28	0.358			1	1455	BCL2
938	geneSet	stark__RAAMGGRTTA	3.28	0.358	ZNF554 (inferredBy_Orthology).		1	1455	BCL2
939	geneSet	neph__UW.Motif.0563	3.28	0.358			1	1455	BCL2
940	geneSet	predrem__nrMotif934	3.28	0.358			1	1455	BCL2
941	geneSet	elemento__TGTCAAC	3.27	0.357			1	1455	BCL2
942	geneSet	transfac_public__M00259	3.27	0.357	STAT1; STAT2; STAT3; STAT4; STAT5A; STAT5B; STAT6 (inferredBy_Orthology).	ETV7 (inferredBy_MotifSimilarity).	1	1455	BCL2
943	geneSet	transfac_pro__M01069	3.27	0.357	GZF1 (directAnnotation).		1	1455	BCL2
944	geneSet	predrem__nrMotif872	3.27	0.357			1	1455	BCL2
945	geneSet	cisbp__M4562	3.27	0.357	CTCF (directAnnotation).	ARID3A; CTCFL; MAZ; RAD21; RXRA; SMC3; ZNF143 (inferredBy_MotifSimilarity).	1	1455	BCL2
946	geneSet	jaspar__MA0273.1	3.27	0.357			1	1455	BCL2
947	geneSet	flyfactorsurvey__Ets97D_SANGER_10_FBgn0004510	3.27	0.357	ERG (inferredBy_Orthology).	BCLAF1; ELF1; ELK1; ELK3; ELK4; ERF; ETS1; ETS2; ETV1; ETV2; ETV3; ETV4; ETV5; FEV; FLI1; GABPA; GABPB1; SRF (inferredBy_MotifSimilarity). ELF2; ELF4; ETV3L; ETV6; ETV7 (inferredBy_MotifSimilarity_n_Orthology).	1	1455	LIPT1
948	geneSet	predrem__nrMotif1228	3.27	0.357			1	1455	BCL2
949	geneSet	jaspar__MA0974.1	3.27	0.357			1	1455	BCL2
950	geneSet	tiffin__TIFDMEM0000106	3.27	0.357			1	1455	BCL2
951	geneSet	flyfactorsurvey__rn_SOLEXA_5_FBgn0259172	3.27	0.357	ZNF362; ZNF384 (inferredBy_Orthology).	SMARCA4 (inferredBy_MotifSimilarity). ZNF229; ZNF319; ZNF513 (inferredBy_MotifSimilarity_n_Orthology).	2	4785	BCL2;LIPT1
952	geneSet	predrem__nrMotif2547	3.27	0.357			1	1455	BCL2
953	geneSet	taipale__TFEC_DBD_RTCACGTGAY	3.27	0.357	TFEC (directAnnotation).	ARNT; ARNTL; ATF3; BHLHE40; BHLHE41; MITF; MLX; MLXIPL; NFE2; SREBF1; SREBF2; TFE3; TFEB; USF1; USF2 (inferredBy_MotifSimilarity). ARNTL2; HELT (inferredBy_MotifSimilarity_n_Orthology).	1	1455	BCL2
954	geneSet	dbcorrdb__POLR2A__ENCSR000AOJ_1__m1	3.26	0.356	POLR2A (directAnnotation).		1	1455	BCL2
955	geneSet	cisbp__M5844	3.26	0.356	SOX8 (directAnnotation).	SOX10; SOX7; SOX9 (inferredBy_MotifSimilarity).	1	1455	BCL2
956	geneSet	taipale__NFKB1_DBD_NGGGGAWTCCCCN_repr	3.26	0.356	NFKB1 (directAnnotation).	NFKB2; RELA (inferredBy_MotifSimilarity). REL; RELB (inferredBy_MotifSimilarity_n_Orthology).	1	1455	BCL2
957	geneSet	cisbp__M1262	3.26	0.356	IRF9 (inferredBy_Orthology).		1	1455	BCL2
958	geneSet	cisbp__M1800	3.26	0.356			1	1455	BCL2
959	geneSet	predrem__nrMotif471	3.26	0.356			1	1455	BCL2
960	geneSet	cisbp__M0709	3.26	0.356	ERG (inferredBy_Orthology).	BCLAF1; ELF1; ELF2; ELK1; ELK3; ELK4; ERF; ETS1; ETS2; ETV1; ETV2; ETV3; ETV4; ETV5; ETV6; FEV; FLI1; GABPA; GABPB1; SRF (inferredBy_MotifSimilarity). ELF4; ETV3L; ETV7 (inferredBy_MotifSimilarity_n_Orthology).	2	1455	BCL2;LIPT1
961	geneSet	predrem__nrMotif936	3.25	0.355			1	1455	BCL2
962	geneSet	hdpi__NANOS1	3.25	0.355	NANOS1 (directAnnotation).		1	1455	BCL2
963	geneSet	transfac_pro__M00980	3.25	0.355	TAF7; TBP (directAnnotation).		1	1455	BCL2
964	geneSet	hdpi__RAB18	3.25	0.355	RAB18 (directAnnotation).	RELB (inferredBy_MotifSimilarity).	1	1455	BCL2
965	geneSet	jaspar__MA0979.1	3.25	0.355			1	1455	BCL2
966	geneSet	cisbp__M1826	3.25	0.355			1	1455	BCL2
967	geneSet	transfac_pro__M05136	3.25	0.355			1	1455	BCL2
968	geneSet	transfac_pro__M06789	3.25	0.355	ZNF835 (directAnnotation).		1	1455	BCL2
969	geneSet	transfac_pro__M09046	3.24	0.354		PHF8; TAF1 (inferredBy_MotifSimilarity).	1	1455	BCL2
970	geneSet	cisbp__M0647	3.24	0.354			1	1455	BCL2
971	geneSet	cisbp__M1881	3.24	0.354	ZNF513 (inferredBy_Orthology).		1	1455	BCL2
972	geneSet	cisbp__M0411	3.24	0.354			1	1455	BCL2
973	geneSet	cisbp__M0757	3.24	0.354		FOXC2; FOXI1; FOXJ2; FOXK1; FOXO1; FOXO3; FOXO4; FOXP1 (inferredBy_MotifSimilarity). FOXA2; FOXF1; FOXF2; FOXG1; FOXI2; FOXI3; FOXJ1; FOXJ3; FOXK2; FOXL1; FOXL2; FOXN2; FOXN3; FOXO6; FOXP2; FOXP3; FOXP4; FOXQ1 (inferredBy_MotifSimilarity_n_Orthology).	1	1455	BCL2
974	geneSet	hocomoco__RUNX1_HUMAN.H11MO.0.A	3.24	0.354	RUNX1 (directAnnotation).	CBFB; MTA3; RUNX3 (inferredBy_MotifSimilarity). RUNX2 (inferredBy_MotifSimilarity_n_Orthology).	1	1455	BCL2
975	geneSet	jaspar__MA0980.1	3.24	0.354		HCFC1 (inferredBy_MotifSimilarity).	1	1455	BCL2
976	geneSet	cisbp__M0122	3.23	0.354			1	1455	BCL2
977	geneSet	cisbp__M0666	3.23	0.354			2	3393	BCL2;LIPT1
978	geneSet	cisbp__M0651	3.23	0.354			1	1455	BCL2
979	geneSet	cisbp__M0288	3.23	0.353			1	1455	BCL2
980	geneSet	cisbp__M1809	3.23	0.353			2	4785	BCL2;LIPT1
981	geneSet	taipale__OLIG2_DBD_AMCATATGKT	3.23	0.353	OLIG2 (directAnnotation).	ATOH1; ATOH7; BHLHA15; BHLHE22; BHLHE23; FERD3L; MESP2; MSC; NEUROD1; NEUROD2; NEUROG1; NEUROG2; OLIG1; OLIG3; TCF21; TFAP4 (inferredBy_MotifSimilarity). TCF12; TCF3; TCF4; TWIST2 (inferredBy_MotifSimilarity_n_Orthology).	1	1455	BCL2
982	geneSet	cisbp__M5658	3.23	0.353	NFATC1 (directAnnotation).	NFATC2; NFATC3; NFATC4 (inferredBy_MotifSimilarity).	1	1455	BCL2
983	geneSet	cisbp__M0658	3.23	0.353			1	1455	BCL2
984	geneSet	predrem__nrMotif1919	3.23	0.353			1	1455	BCL2
985	geneSet	cisbp__M0663	3.23	0.353			1	1455	BCL2
986	geneSet	predrem__nrMotif294	3.23	0.353			1	1455	BCL2
987	geneSet	taipale_cyt_meth__FOXQ1_NTAYRTAAACAN_eDBD_meth	3.23	0.353	FOXQ1 (directAnnotation).	FOXC2; FOXD2; FOXD3; FOXI1; FOXJ2; FOXK1; FOXO1; FOXP1; FOXP3 (inferredBy_MotifSimilarity). FOXC1; FOXD1; FOXD4; FOXD4L1; FOXD4L3; FOXD4L4; FOXD4L5; FOXD4L6; FOXJ3; FOXN2; FOXN3; FOXP2; FOXP4 (inferredBy_MotifSimilarity_n_Orthology).	1	1455	BCL2
988	geneSet	transfac_pro__M02117	3.22	0.352	STAT4 (directAnnotation).	STAT5A; STAT5B (inferredBy_MotifSimilarity).	1	1455	BCL2
989	geneSet	cisbp__M1792	3.21	0.351			2	4956	BCL2;LIPT1
990	geneSet	cisbp__M1520	3.21	0.351		NFATC1; NFATC2; NFATC3; NFATC4 (inferredBy_MotifSimilarity).	1	1455	BCL2
991	geneSet	transfac_pro__M09270	3.2	0.351		MEF2A; MEF2C (inferredBy_MotifSimilarity).	1	1455	BCL2
992	geneSet	cisbp__M4521	3.2	0.351	CTCF (directAnnotation).	ARID3A; CTCFL; MAZ; RAD21; RXRA; SMC3; ZNF143 (inferredBy_MotifSimilarity). REST; ZFP64 (inferredBy_MotifSimilarity_n_Orthology).	1	1455	BCL2
993	geneSet	cisbp__M5932	3.2	0.351	TFEC (directAnnotation).	ARNT; ARNTL; ATF3; BHLHE40; BHLHE41; MITF; MLX; MLXIPL; NFE2; SREBF1; SREBF2; TFE3; TFEB; USF1; USF2 (inferredBy_MotifSimilarity). ARNTL2; HELT (inferredBy_MotifSimilarity_n_Orthology).	1	1455	BCL2
994	geneSet	neph__UW.Motif.0059	3.2	0.351			1	1455	BCL2
995	geneSet	swissregulon__sacCer__NRG1	3.2	0.351			1	1455	BCL2
996	geneSet	cisbp__M1495	3.2	0.35		NR2C1; NR2C2 (inferredBy_MotifSimilarity). NR2F1; NR2F2; RXRA; RXRB; RXRG (inferredBy_MotifSimilarity_n_Orthology).	1	1455	BCL2
997	geneSet	jaspar__MA1022.1	3.2	0.35			1	1455	BCL2
998	geneSet	cisbp__M0396	3.2	0.35	OSR2 (inferredBy_Orthology).	OSR1 (inferredBy_MotifSimilarity).	1	1455	BCL2
999	geneSet	yetfasco__YKL020C_670	3.2	0.35			1	1455	BCL2
1000	geneSet	taipale_cyt_meth__ZFP1_NTTTTATACCCAGCN_eDBD_meth_repr	3.2	0.35	ZFP1 (directAnnotation).		1	1455	BCL2
1001	geneSet	cisbp__M5839	3.19	0.349	SOX8 (directAnnotation).	SOX10; SOX7; SOX9 (inferredBy_MotifSimilarity).	1	1455	BCL2
1002	geneSet	transfac_pro__M07276	3.19	0.349	RUNX2 (directAnnotation).	CBFB; NFATC1; RUNX1; RUNX3 (inferredBy_MotifSimilarity).	1	1455	BCL2
1003	geneSet	cisbp__M1729	3.18	0.348			1	1455	BCL2
1004	geneSet	cisbp__M1716	3.18	0.348			1	1455	BCL2
1005	geneSet	transfac_public__M00092	3.18	0.348			1	1455	BCL2
1006	geneSet	cisbp__M5127	3.18	0.348	TCF12; TCF3; TCF4 (inferredBy_Orthology).	ATOH1; ATOH7; BHLHA15; BHLHE22; BHLHE23; MESP2; MSC; MSGN1; NEUROD1; NEUROD2; OLIG2; OLIG3; TCF21 (inferredBy_MotifSimilarity). NEUROG1 (inferredBy_MotifSimilarity_n_Orthology).	1	1455	BCL2
1007	geneSet	transfac_public__M00051	3.17	0.348	NFKB1 (directAnnotation).	NFKB2 (inferredBy_MotifSimilarity_n_Orthology).	1	1455	BCL2
1008	geneSet	transfac_pro__M09262	3.17	0.348		ELK4 (inferredBy_MotifSimilarity).	1	1455	BCL2
1009	geneSet	predrem__nrMotif1815	3.17	0.348			1	1455	BCL2
1010	geneSet	cisbp__M5172	3.17	0.348	RUNX1; RUNX2; RUNX3 (inferredBy_Orthology).	CBFB (inferredBy_MotifSimilarity_n_Orthology).	1	1455	BCL2
1011	geneSet	cisbp__M1775	3.17	0.348			1	1455	BCL2
1012	geneSet	hdpi__SSX3	3.17	0.348	SSX3 (directAnnotation).		1	1455	BCL2
1013	geneSet	transfac_pro__M06224	3.17	0.347	ZNF415 (directAnnotation).		1	1455	BCL2
1014	geneSet	taipale_cyt_meth__BCL6_NYGTAATCTAGGAATN_eDBD_meth	3.17	0.347	BCL6 (directAnnotation).	BCL6B (inferredBy_MotifSimilarity).	1	1455	BCL2
1015	geneSet	taipale_cyt_meth__FLI1_NACCGGAARTN_eDBD	3.17	0.347	FLI1 (directAnnotation).	BCLAF1; ELF1; ELK1; ELK3; ELK4; ERF; ERG; ETS1; ETS2; ETV1; ETV2; ETV3; ETV4; ETV5; FEV; GABPA; GABPB1; SRF (inferredBy_MotifSimilarity). ETV3L; ETV6; ETV7 (inferredBy_MotifSimilarity_n_Orthology).	1	1455	LIPT1
1016	geneSet	cisbp__M0446	3.17	0.347			1	1455	BCL2
1017	geneSet	cisbp__M1728	3.17	0.347			1	1455	BCL2
1018	geneSet	jaspar__MA1002.1	3.16	0.346		ATF3; KDM5A; TAF1; YY1 (inferredBy_MotifSimilarity).	1	1455	BCL2
1019	geneSet	jaspar__MA0002.2	3.16	0.346	RUNX1 (directAnnotation).	CBFB; CEBPB; IKZF1; MTA3; RUNX2; RUNX3; TBL1XR1 (inferredBy_MotifSimilarity).	1	1455	BCL2
1020	geneSet	jaspar__MA0975.1	3.16	0.346			1	1455	BCL2
1021	geneSet	cisbp__M1770	3.16	0.346			2	4498	BCL2;LIPT1
1022	geneSet	fantom__motif35_CGCCYAGA	3.16	0.346			1	1455	BCL2
1023	geneSet	taipale_cyt_meth__FOXQ1_NTAYRTAAACAN_eDBD	3.16	0.346	FOXQ1 (directAnnotation).	FOXA1; FOXA3; FOXC1; FOXC2; FOXD2; FOXD3; FOXI1; FOXK1; FOXP3 (inferredBy_MotifSimilarity). FOXD1; FOXD4; FOXD4L1; FOXD4L3; FOXD4L4; FOXD4L5; FOXD4L6; FOXG1; FOXJ2; FOXJ3; FOXP1; FOXP2; FOXP4 (inferredBy_MotifSimilarity_n_Orthology).	1	1455	BCL2
1024	geneSet	cisbp__M4641	3.16	0.346	STAT3 (directAnnotation).	ETV7; STAT1; STAT2; STAT4; STAT5A; STAT5B; STAT6 (inferredBy_MotifSimilarity). IL21 (inferredBy_MotifSimilarity_n_Orthology).	1	1455	BCL2
1025	geneSet	transfac_pro__M09098	3.16	0.346			1	1455	BCL2
1026	geneSet	taipale_cyt_meth__NEUROD2_RMCATATGYY_FL	3.16	0.346	NEUROD2 (directAnnotation).	ATOH1; ATOH7; BHLHA15; BHLHE22; BHLHE23; FERD3L; MESP2; MSC; MSGN1; NEUROD1; NEUROG1; NEUROG2; OLIG1; OLIG2; OLIG3; TCF21; TFAP4 (inferredBy_MotifSimilarity). TWIST2 (inferredBy_MotifSimilarity_n_Orthology).	1	1455	BCL2
1027	geneSet	taipale__OLIG3_DBD_AMCATATGKT	3.15	0.345	OLIG3 (directAnnotation).	ATOH1; ATOH7; BHLHA15; BHLHE22; BHLHE23; FERD3L; MESP2; MSC; MSGN1; NEUROD1; NEUROD2; NEUROG1; NEUROG2; OLIG1; OLIG2; TCF21; TFAP4 (inferredBy_MotifSimilarity). TCF12; TCF3; TCF4; TWIST2 (inferredBy_MotifSimilarity_n_Orthology).	1	1455	BCL2
1028	geneSet	elemento__CGCCGCC	3.15	0.345			1	1455	BCL2
1029	geneSet	jaspar__MA0548.1	3.15	0.345		MEF2A; MEF2C (inferredBy_MotifSimilarity).	1	1455	BCL2
1030	geneSet	cisbp__M0232	3.15	0.345		MLX; MLXIPL; SREBF1; SREBF2; USF1 (inferredBy_MotifSimilarity). TFEC (inferredBy_MotifSimilarity_n_Orthology).	1	1455	BCL2
1031	geneSet	yetfasco__YMR042W_1483	3.15	0.345	SRF (inferredBy_Orthology).		1	1455	BCL2
1032	geneSet	cisbp__M1667	3.14	0.345			1	1455	BCL2
1033	geneSet	cisbp__M0194	3.14	0.345	BHLHE22 (inferredBy_Orthology).	ATOH1; ATOH7; BHLHA15; BHLHE23; FERD3L; MSC; MSGN1; NEUROD1; NEUROD2; NEUROG1; OLIG1; OLIG2; OLIG3 (inferredBy_MotifSimilarity). TWIST2 (inferredBy_MotifSimilarity_n_Orthology).	1	1455	BCL2
1034	geneSet	cisbp__M0029	3.14	0.345			1	1455	BCL2
1035	geneSet	transfac_pro__M07257	3.14	0.345	HOXA10 (directAnnotation).		1	1455	BCL2
1036	geneSet	predrem__nrMotif1301	3.14	0.345			1	1455	BCL2
1037	geneSet	elemento__TTGACAA	3.14	0.345			1	1455	BCL2
1038	geneSet	cisbp__M1803	3.14	0.345			1	1455	BCL2
1039	geneSet	taipale_tf_pairs__FOXA1_TRNGTAAACA_HT	3.14	0.344	FOXA1 (directAnnotation).		1	1455	BCL2
1040	geneSet	scertf__spivak.NRG1	3.14	0.344			1	1455	BCL2
1041	geneSet	taipale_cyt_meth__ZNF23_NKGKCGCGGNCATGGKNGN_eDBD_repr	3.14	0.344	ZNF23 (directAnnotation).		1	1455	BCL2
1042	geneSet	elemento__AGCGGCG	3.14	0.344			1	1455	BCL2
1043	geneSet	taipale_tf_pairs__CUX1_PITX1_GGATTANNNNATCRATN_CAP_repr	3.13	0.343	CUX1; PITX1 (directAnnotation).		1	1455	BCL2
1044	geneSet	hocomoco__RELB_HUMAN.H11MO.0.C	3.12	0.342	RELB (directAnnotation).	BCL3; NFKB1; NFKB2; RAB18; REL; RELA (inferredBy_MotifSimilarity). POLD2 (inferredBy_MotifSimilarity_n_Orthology).	1	1455	BCL2
1045	geneSet	dbcorrdb__TBP__ENCSR000ECB_1__m3	3.12	0.342	TBP (directAnnotation).		1	1455	BCL2
1046	geneSet	taipale_cyt_meth__MSGN1_NRCCAWWTGKYN_eDBD	3.12	0.342	MSGN1 (directAnnotation).	ATOH1; BHLHA15; BHLHE23; MESP2; MSC; NEUROD1; NEUROD2; NEUROG1; OLIG3; TCF21 (inferredBy_MotifSimilarity). BHLHE22; TCF12; TCF3; TCF4 (inferredBy_MotifSimilarity_n_Orthology).	1	1455	BCL2
1047	geneSet	transfac_pro__M01958	3.12	0.342			1	1455	BCL2
1048	geneSet	transfac_pro__M06720	3.11	0.342	ZNF430 (directAnnotation).	ZNF257 (inferredBy_MotifSimilarity).	1	1455	BCL2
1049	geneSet	idmmpmm__gt	3.11	0.342	DBP; HLF; TEF (inferredBy_Orthology).	NFIL3 (inferredBy_MotifSimilarity). CEBPA (inferredBy_MotifSimilarity_n_Orthology).	1	1455	BCL2
1050	geneSet	cisbp__M0006	3.11	0.342			1	1455	BCL2
1051	geneSet	hocomoco__BCL6_HUMAN.H11MO.0.A	3.11	0.342	BCL6 (directAnnotation).	BCL6B (inferredBy_MotifSimilarity).	1	1455	BCL2
1052	geneSet	transfac_pro__M09163	3.11	0.342			1	1455	BCL2
1053	geneSet	jaspar__MA1005.1	3.11	0.342		ATF3; TAF1 (inferredBy_MotifSimilarity).	1	1455	BCL2
1054	geneSet	cisbp__M6209	3.11	0.342	ELK4 (directAnnotation).	BCLAF1; ELF1; ELK1; ELK3; ERF; ERG; ETS1; ETS2; ETV1; ETV2; ETV3; ETV4; ETV5; ETV6; FEV; FLI1; GABPA; SRF; TAF1 (inferredBy_MotifSimilarity). ETV3L; ETV7 (inferredBy_MotifSimilarity_n_Orthology).	1	1455	LIPT1
1055	geneSet	flyfactorsurvey__lola-PQ_SOLEXA_FBgn0005630	3.11	0.342			1	1455	BCL2
1056	geneSet	transfac_public__M00171	3.11	0.342			1	1455	BCL2
1057	geneSet	transfac_pro__M05165	3.11	0.341			1	1455	BCL2
1058	geneSet	transfac_pro__M07932	3.11	0.341	ZNF513 (inferredBy_Orthology).		1	1455	BCL2
1059	geneSet	transfac_pro__M07301	3.11	0.341	NFATC4 (directAnnotation).		1	1455	BCL2
1060	geneSet	yetfasco__YJL089W_573	3.11	0.341			1	1455	BCL2
1061	geneSet	hdpi__NMI	3.1	0.34	NMI (directAnnotation).		1	1455	BCL2
1062	geneSet	cisbp__M1523	3.1	0.34		NFATC1; NFATC2; NFATC3; NFATC4 (inferredBy_MotifSimilarity).	1	1455	BCL2
1063	geneSet	cisbp__M0018	3.1	0.34		ATF3; KDM5A; PHF8; TAF1; YY1 (inferredBy_MotifSimilarity).	1	1455	BCL2
1064	geneSet	cisbp__M1579	3.1	0.34	TCF7 (inferredBy_Orthology).		1	1455	BCL2
1065	geneSet	jaspar__MA0982.1	3.1	0.34			1	1455	BCL2
1066	geneSet	cisbp__M5653	3.09	0.339	NEUROG2 (directAnnotation).	ATOH1; ATOH7; BHLHA15; BHLHE22; BHLHE23; FERD3L; MESP2; NEUROD1; NEUROD2; NEUROG1; OLIG1; OLIG2; OLIG3 (inferredBy_MotifSimilarity). MSC; TCF21; TWIST2 (inferredBy_MotifSimilarity_n_Orthology).	1	1455	BCL2
1067	geneSet	transfac_pro__M06264	3.09	0.339	ZFP30 (inferredBy_Orthology).		1	1455	BCL2
1068	geneSet	flyfactorsurvey__Abd-B_FlyReg_FBgn0000015	3.09	0.339		CDX1; CDX2; CDX4; HOXC11; HOXC12 (inferredBy_MotifSimilarity_n_Orthology).	1	1455	BCL2
1069	geneSet	jaspar__MA0380.1	3.09	0.339			1	1455	BCL2
1070	geneSet	hocomoco__LEF1_HUMAN.H11MO.0.A	3.08	0.339	LEF1 (directAnnotation).	NANOG; POU5F1; SMAD1; SOX2; TCF7L1 (inferredBy_MotifSimilarity). NANOGP8; POU5F1B (inferredBy_MotifSimilarity_n_Orthology).	1	1455	BCL2
1071	geneSet	transfac_pro__M01934	3.08	0.338			1	1455	BCL2
1072	geneSet	transfac_pro__M00722	3.08	0.338	CBFB (inferredBy_Orthology).	BCL11A; EP300; IKZF1; NFIC; RUNX1; RUNX3 (inferredBy_MotifSimilarity).	1	1455	BCL2
1073	geneSet	taipale_cyt_meth__GMEB2_NYACGTANNNTACGTRN_eDBD	3.08	0.338	GMEB2 (directAnnotation).		1	1455	LIPT1
1074	geneSet	cisbp__M5693	3.07	0.337	OLIG3 (directAnnotation).	ATOH1; ATOH7; BHLHA15; BHLHE22; BHLHE23; FERD3L; MESP2; MSC; MSGN1; NEUROD1; NEUROD2; NEUROG1; NEUROG2; OLIG1; OLIG2; TCF21; TCF3; TFAP4 (inferredBy_MotifSimilarity). TCF12; TCF4; TWIST2 (inferredBy_MotifSimilarity_n_Orthology).	1	1455	BCL2
1075	geneSet	transfac_pro__M07517	3.07	0.337			1	1455	BCL2
1076	geneSet	taipale_cyt_meth__FLI1_NACCGGAARTN_FL	3.07	0.337	FLI1 (directAnnotation).	BCLAF1; ELF1; ELF2; ELK1; ELK3; ELK4; ERF; ERG; ETS1; ETS2; ETV1; ETV2; ETV3; ETV4; ETV5; FEV; GABPA; GABPB1; POLR2A; SRF; TAF1 (inferredBy_MotifSimilarity). ETV3L; ETV6; ETV7 (inferredBy_MotifSimilarity_n_Orthology).	1	1455	LIPT1
1077	geneSet	transfac_pro__M07258	3.07	0.337	HOXD10 (directAnnotation).		1	1455	BCL2
1078	geneSet	cisbp__M1330	3.06	0.336			1	1455	BCL2
1079	geneSet	jaspar__MA0983.1	3.06	0.336			1	1455	BCL2
1080	geneSet	jaspar__MA0374.1	3.06	0.336			1	1455	BCL2
1081	geneSet	taipale_cyt_meth__NFATC4_NTTTCCRYGGAAAN_eDBD	3.06	0.336	NFATC4 (directAnnotation).	NFATC1; NFATC2; NFATC3 (inferredBy_MotifSimilarity).	1	1455	BCL2
1082	geneSet	transfac_pro__M09562	3.06	0.336		ATF3; TAF1 (inferredBy_MotifSimilarity).	1	1455	BCL2
1083	geneSet	transfac_pro__M07702	3.06	0.336	FEV (inferredBy_Orthology).	BCLAF1; EGR1; ELF1; ELK1; ELK3; ELK4; ERF; ERG; ETS1; ETS2; ETV1; ETV2; ETV3; ETV4; ETV5; FLI1; GABPA; GABPB1; POLR2A; SRF (inferredBy_MotifSimilarity). ETV3L; ETV6; ETV7 (inferredBy_MotifSimilarity_n_Orthology).	1	1455	LIPT1
1084	geneSet	cisbp__M0652	3.06	0.336			1	1455	BCL2
1085	geneSet	cisbp__M2341	3.06	0.336		MEF2A; MEF2C (inferredBy_MotifSimilarity).	1	1455	BCL2
1086	geneSet	cisbp__M0011	3.05	0.336		TAF1 (inferredBy_MotifSimilarity).	1	1455	BCL2
1087	geneSet	yetfasco__YDR303C_580	3.05	0.336			1	1455	BCL2
1088	geneSet	taipale_cyt_meth__BHLHA15_NMCATATGKN_eDBD_meth	3.05	0.336	BHLHA15 (directAnnotation).	ATOH1; ATOH7; BHLHE22; BHLHE23; FERD3L; MESP2; MSC; MSGN1; NEUROD1; NEUROD2; NEUROG1; OLIG1; OLIG2; OLIG3; TCF21 (inferredBy_MotifSimilarity). TCF12; TCF3; TCF4 (inferredBy_MotifSimilarity_n_Orthology).	1	1455	BCL2
1089	geneSet	transfac_pro__M04748	3.05	0.336	GABPA (directAnnotation).	ELF1; ELK1; ERG; ETV1; SRF (inferredBy_MotifSimilarity). ELF4; ELK3; ELK4; ETS1; ETV3; ETV6; ETV7; FLI1 (inferredBy_MotifSimilarity_n_Orthology).	2	3393	BCL2;LIPT1
1090	geneSet	taipale_cyt_meth__BCL11B_GTGAACRNNNNNNYTACAC_eDBD_repr	3.05	0.336	BCL11B (directAnnotation).		1	1455	BCL2
1091	geneSet	predrem__nrMotif1689	3.05	0.336			1	1455	BCL2
1092	geneSet	cisbp__M0758	3.05	0.335			1	1455	BCL2
1093	geneSet	transfac_pro__M06590	3.05	0.335	ZNF594 (directAnnotation).		1	1455	BCL2
1094	geneSet	cisbp__M0385	3.05	0.335			1	1455	BCL2
1095	geneSet	cisbp__M2185	3.04	0.334			1	1455	BCL2
1096	geneSet	cisbp__M0781	3.04	0.334			1	1455	BCL2
1097	geneSet	cisbp__M1367	3.04	0.334			1	1455	BCL2
1098	geneSet	transfac_pro__M04862	3.04	0.334	NRF1 (directAnnotation).		2	3393	BCL2;LIPT1
1099	geneSet	yetfasco__YHR056C_2164	3.04	0.334			1	1455	BCL2
1100	geneSet	hdpi__R3HDM2	3.03	0.333	R3HDM2 (directAnnotation).		1	1455	BCL2
1101	geneSet	cisbp__M0278	3.03	0.333		XBP1 (inferredBy_MotifSimilarity_n_Orthology).	1	1455	BCL2
1102	geneSet	cisbp__M5931	3.03	0.333	TFEB (directAnnotation).	ARNT; ARNTL; ATF3; BACH1; BHLHE40; BHLHE41; MAX; MITF; MLX; MLXIPL; NFE2; SREBF1; SREBF2; TFE3; TFEC; USF1; USF2 (inferredBy_MotifSimilarity). ARNT2; ARNTL2; HELT (inferredBy_MotifSimilarity_n_Orthology).	1	1455	BCL2
1103	geneSet	cisbp__M0648	3.03	0.333			1	1455	BCL2
1104	geneSet	cisbp__M5691	3.03	0.333	OLIG2 (directAnnotation).	ATOH1; ATOH7; BHLHA15; BHLHE22; BHLHE23; FERD3L; MESP2; MSC; NEUROD1; NEUROD2; NEUROG1; NEUROG2; OLIG1; OLIG3; TCF21; TCF3; TFAP4 (inferredBy_MotifSimilarity). TCF12; TCF4; TWIST2 (inferredBy_MotifSimilarity_n_Orthology).	1	1455	BCL2
1105	geneSet	cisbp__M0657	3.03	0.333			1	1455	BCL2
1106	geneSet	elemento__CGCGTCC	3.03	0.333			1	1455	BCL2
1107	geneSet	transfac_pro__M03181	3.03	0.333			1	1455	BCL2
1108	geneSet	cisbp__M1676	3.03	0.333			1	1455	BCL2
1109	geneSet	cisbp__M1822	3.02	0.333			1	1455	BCL2
1110	geneSet	cisbp__M1307	3.02	0.333			1	1455	BCL2
1111	geneSet	transfac_pro__M01678	3.02	0.332			1	1455	BCL2
1112	geneSet	taipale_cyt_meth__ATOH7_ANCATATGNY_eDBD	3.02	0.332	ATOH7 (directAnnotation).	ATOH1; BHLHA15; BHLHE22; BHLHE23; FERD3L; MESP2; MSC; NEUROD1; NEUROD2; NEUROG1; NEUROG2; OLIG1; OLIG2; OLIG3; TCF21; TFAP4 (inferredBy_MotifSimilarity). TCF12; TCF3; TCF4; TWIST2 (inferredBy_MotifSimilarity_n_Orthology).	1	1455	BCL2
1113	geneSet	predrem__nrMotif644	3.02	0.332			1	1455	BCL2
1114	geneSet	hdpi__DAZAP1	3.02	0.332	DAZAP1 (directAnnotation).		1	1455	BCL2
1115	geneSet	transfac_pro__M05545	3.02	0.332	IKZF4 (inferredBy_Orthology).		1	1455	BCL2
1116	geneSet	taipale_cyt_meth__HES5_NCACACKY_eDBD_meth_repr	3.01	0.331	HES5 (directAnnotation).		1	1455	BCL2
1117	geneSet	dbcorrdb__STAT3__ENCSR000DOX_1__m1	3.01	0.331	STAT3 (directAnnotation).	ETV7; STAT1; STAT2; STAT4; STAT5A; STAT5B; STAT6 (inferredBy_MotifSimilarity). IL21 (inferredBy_MotifSimilarity_n_Orthology).	1	1455	BCL2
1118	geneSet	cisbp__M6491	3.01	0.331	STAT5A (directAnnotation).	BCL6; STAT1; STAT3; STAT5B (inferredBy_MotifSimilarity). STAT4 (inferredBy_MotifSimilarity_n_Orthology).	1	1455	BCL2
1119	geneSet	transfac_pro__M09119	3.01	0.331		CEBPZ; CPEB1; IRF3; MAFK; POLR2A; RAD21; SMARCA4; SREBF2; ZNF384 (inferredBy_MotifSimilarity).	1	1455	BCL2
1120	geneSet	transfac_pro__M09042	3.01	0.331			1	1455	BCL2
1121	geneSet	transfac_public__M00111	3.01	0.331	RXRA; RXRB; RXRG (inferredBy_Orthology).		1	1455	BCL2
1122	geneSet	cisbp__M0650	3	0.33			1	1455	BCL2
1123	geneSet	taipale_cyt_meth__ELF3_NATKGCGGATGYN_eDBD_repr	3	0.33	ELF3 (directAnnotation).		1	1455	BCL2
1124	geneSet	elemento__CCGCTGC	3	0.33			1	1455	BCL2
1125	geneSet	yetfasco__YLL054C_2242	3	0.33			1	1455	BCL2
1126	geneSet	transfac_pro__M09041	3	0.33			1	1455	BCL2
